# Supplementary material for: Intra-Host Citrus Tristeza Virus Populations during Prolonged Infection Initiated by a Well-Defined Sequence Variant in Nicotiana benthamiana
Source: Viruses. 2024 Aug 30;16(9):1385. doi: 10.3390/v16091385 (PMC11437405; doi:10.3390/v16091385)
Supplement: Supplementary file 1 [file viruses-16-01385-s001.zip › Table S1.xlsx]

## Sheet: IL1
ID	cID_DI	sense	BP	RI	DVG_type	read_counts_virema	read_counts_ditector	pBP_virema	pRI_virema	pBP_ditector	pRI_ditector	rpht_virema	rpht_ditector	length_dvg	p.real.
L1_47	++_232_18356	++	232	18356	Deletion forward	13	19	0.000378017	9.95551e-05	0.000547961	9.88691e-05	0.131205	0.204222	1983	0.510349
L1_54	++_490_18049	++	490	18049	Deletion forward	9	12	0.000205058	5.844e-05	0.00027115	5.82121e-05	0.0908339	0.128982	2548	0.512546
L1_30	++_1903_1868	++	1903	1868	Insertion forward	5	15	0.000191615	0.00018442	0.000570928	0.00018203	0.0504633	0.161228	20142	0.511605
L1_38	++_1946_10837	++	1946	10837	Deletion forward	2	2	7.18701e-05	8.43597e-05	7.14592e-05	8.38891e-05	0.0201853	0.021497	11216	0.545689
L1_46	++_2150_2059	++	2150	2059	Insertion forward	2	3	6.70107e-05	7.54091e-05	9.98236e-05	7.4985e-05	0.0201853	0.0322455	20198	0.592808
L1_72	+-_2505_1571	+-	2505	1571	5cb/sb	2	1	8.21456e-05	6.2637e-05	4.08247e-05	6.22045e-05	0.0201853	0.0107485	4076	0.692171
L1_48	++_2720_12978	++	2720	12978	Deletion forward	2	3	6.78265e-05	6.34055e-05	0.000101034	6.30318e-05	0.0201853	0.0322455	9849	0.585582
L1_106	--_3034_3101	--	3034	3101	Insertion reverse	11	0	0.000377449	0.000435851	0	0.000432696	0.111019	0	20174	0.797349
L1_49	++_3108_3041	++	3108	3041	Insertion forward	10	9	0.000391543	0.000345244	0.000349325	0.000342959	0.100927	0.0967366	20174	0.649026
L1_50	++_3228_3091	++	3228	3091	Insertion forward	4	6	0.000189161	0.00013664	0.000280125	0.000135483	0.0403706	0.0644911	20244	0.654598
L1_51	++_3776_3741	++	3776	3741	Insertion forward	2	5	9.81499e-05	7.60485e-05	0.000242919	7.49204e-05	0.0201853	0.0537426	20142	0.597344
L1_52	++_4240_4182	++	4240	4182	Insertion forward	3	4	9.37793e-05	8.52515e-05	0.000123782	8.47051e-05	0.030278	0.0429941	20165	0.701538
L1_53	++_4466_4154	++	4466	4154	Insertion forward	3	4	0.000120511	9.0788e-05	0.000159764	9.02229e-05	0.030278	0.0429941	20419	0.620581
L1_55	++_5240_4876	++	5240	4876	Insertion forward	1	2	7.4499e-05	7.397e-05	0.000147601	7.31957e-05	0.0100927	0.021497	20471	0.631209
L1_56	++_6362_6280	++	6362	6280	Insertion forward	2	1	0.000115855	9.34667e-05	5.61545e-05	9.25198e-05	0.0201853	0.0107485	20189	0.620177
L1_57	++_6613_6556	++	6613	6556	Insertion forward	1	2	6.95507e-05	6.94203e-05	0.000137099	6.84275e-05	0.0100927	0.021497	20164	0.697549
L1_58	++_6756_2627	++	6756	2627	Insertion forward	2	2	0.000108654	6.69389e-05	0.000108015	6.65757e-05	0.0201853	0.021497	24236	0.548152
L1_59	++_7020_7069	++	7020	7069	Deletion forward	49	118	0.00293378	0.00240196	0.00694158	0.00236967	0.49454	1.26832	20058	0.508894
L1_60	++_7566_7513	++	7566	7513	Insertion forward	3	1	0.000118227	0.000122474	3.91727e-05	0.000121615	0.030278	0.0107485	20160	0.66915
L1_107	--_7992_8074	--	7992	8074	Insertion reverse	5	0	0.000197981	0.000242978	0	0.000240258	0.0504633	0	20189	0.73181
L1_61	++_8080_7998	++	8080	7998	Insertion forward	5	8	0.000232266	0.000196078	0.00036763	0.000194772	0.0504633	0.0859881	20189	0.594313
L1_62	++_8261_8196	++	8261	8196	Insertion forward	3	4	0.00015932	0.000181477	0.000211149	0.000179867	0.030278	0.0429941	20172	0.701538
L1_63	++_9078_8960	++	9078	8960	Insertion forward	1	2	5.26648e-05	6.13949e-05	0.00010433	6.05657e-05	0.0100927	0.021497	20225	0.509144
L1_64	++_9473_2855	++	9473	2855	Insertion forward	2	2	0.000105452	6.55953e-05	0.000104965	6.50618e-05	0.0201853	0.021497	26725	0.641222
L1_65	++_9970_9916	++	9970	9916	Insertion forward	2	3	8.22132e-05	7.7694e-05	0.000122195	7.73216e-05	0.0201853	0.0322455	20161	0.631297
L1_1	++_11518_11482	++	11518	11482	Insertion forward	2	3	6.49266e-05	6.00114e-05	9.67523e-05	5.96516e-05	0.0201853	0.0322455	20143	0.581898
L1_77	--_11553_11656	--	11553	11656	Insertion reverse	27	0	0.000861904	0.00145232	0	0.00144208	0.272502	0	20210	0.627647
L1_2	++_11558_17808	++	11558	17808	Deletion forward	3	6	0.000101785	2.18684e-05	0.000202272	2.17511e-05	0.030278	0.0644911	13857	0.500348
L1_3	++_11836_1568	++	11836	1568	Insertion forward	2	1	0.000105357	6.31253e-05	5.204e-05	6.26841e-05	0.0201853	0.0107485	30375	0.617525
L1_4	++_12678_12555	++	12678	12555	Insertion forward	3	3	0.000139535	0.000114727	0.000138728	0.000114151	0.030278	0.0322455	20230	0.607133
L1_5	++_12811_12766	++	12811	12766	Insertion forward	5	4	0.000196757	0.000196757	0.000156061	0.000195389	0.0504633	0.0429941	20152	0.544988
L1_66	+-_12864_16836	+-	12864	16836	5cb/sb	5	1	0.000195948	8.02092e-05	3.88818e-05	7.95102e-05	0.0504633	0.0107485	29700	0.601751
L1_73	-+_12898_12921	-+	12898	12921	3cb/sb	2	2	6.99766e-05	6.19732e-05	6.95652e-05	6.15839e-05	0.0201853	0.021497	14395	0.538192
L1_6	++_12952_12914	++	12952	12914	Insertion forward	2	2	6.1177e-05	6.21446e-05	6.08347e-05	6.17494e-05	0.0201853	0.021497	20145	0.554298
L1_7	++_13168_13194	++	13168	13194	Deletion forward	2	1	8.43348e-05	7.1314e-05	4.182e-05	7.0425e-05	0.0201853	0.0107485	20081	0.6463
L1_8	++_13352_13285	++	13352	13285	Insertion forward	3	3	0.000106153	9.37266e-05	0.000105293	9.29656e-05	0.030278	0.0322455	20174	0.608814
L1_74	-+_13363_13346	-+	13363	13346	3cb/sb	4	3	0.000139164	0.000145672	0.000103505	0.000144645	0.0403706	0.0322455	13505	0.558439
L1_9	++_13370_13281	++	13370	13281	Insertion forward	2	4	6.93577e-05	6.38203e-05	0.000137803	6.33453e-05	0.0201853	0.0429941	20196	0.679855
L1_10	++_13811_13692	++	13811	13692	Insertion forward	2	2	6.37369e-05	6.36456e-05	6.32751e-05	6.30477e-05	0.0201853	0.021497	20226	0.552852
L1_67	+-_14093_11061	+-	14093	11061	5cb/sb	4	4	9.8227e-05	0.000150167	9.71558e-05	0.000149115	0.0403706	0.0429941	25154	0.595621
L1_11	++_14239_14176	++	14239	14176	Insertion forward	3	3	0.000121897	0.000122669	0.000121403	0.000121729	0.030278	0.0322455	20170	0.66902
L1_12	++_14342_9506	++	14342	9506	Insertion forward	2	2	0.000121573	0.000107152	0.000121021	0.000106536	0.0201853	0.021497	24943	0.625564
L1_13	++_14889_14795	++	14889	14795	Insertion forward	5	4	0.000128733	0.000134884	0.000102391	0.000134088	0.0504633	0.0429941	20201	0.642752
L1_14	++_14894_14800	++	14894	14800	Insertion forward	36	3	0.000951751	0.000985168	7.87836e-05	0.000978766	0.363336	0.0322455	20201	0.67538
L1_15	++_14897_14804	++	14897	14804	Insertion forward	9	19	0.000238436	0.00023905	0.00050087	0.000237473	0.0908339	0.204222	20200	0.659388
L1_16	++_15523_15434	++	15523	15434	Insertion forward	4	6	7.95988e-05	7.24953e-05	0.000118096	7.2102e-05	0.0403706	0.0644911	20196	0.552201
L1_17	++_15644_15567	++	15644	15567	Insertion forward	5	0	7.21365e-05	8.57648e-05	0	8.49719e-05	0.0504633	0	20184	0.71394
L1_68	+-_15699_11298	+-	15699	11298	5cb/sb	2	2	3.37183e-05	8.68018e-05	3.33951e-05	8.60622e-05	0.0201853	0.021497	26997	0.508059
L1_78	--_16059_19020	--	16059	19020	Insertion reverse	9	0	0.000183326	3.6029e-05	0	3.58141e-05	0.0908339	0	23068	0.552112
L1_79	--_16142_16043	--	16142	16043	Deletion reverse	71	0	0.00140834	0.0012891	0	0.0012776	0.716579	0	20008	0.683498
L1_80	--_16157_16204	--	16157	16204	Insertion reverse	5	0	8.64962e-05	5.9775e-05	0	5.93218e-05	0.0504633	0	20154	0.713851
L1_18	++_16190_11944	++	16190	11944	Insertion forward	2	2	2.61438e-05	0.00010287	2.58084e-05	0.000101631	0.0201853	0.021497	24353	0.503078
L1_81	--_16263_16337	--	16263	16337	Insertion reverse	5	0	4.85465e-05	6.22975e-05	0	6.19287e-05	0.0504633	0	20181	0.566945
L1_19	++_16269_16149	++	16269	16149	Insertion forward	6	6	5.70212e-05	0.000116834	5.67494e-05	0.000115978	0.0605559	0.0644911	20227	0.544535
L1_75	-+_16398_14629	-+	16398	14629	3cb/sb	3	3	3.49439e-05	7.92163e-05	3.47754e-05	7.88602e-05	0.030278	0.0322455	9187	0.61203
L1_20	++_16522_16482	++	16522	16482	Insertion forward	6	1	7.87867e-05	7.64662e-05	1.30242e-05	7.60312e-05	0.0605559	0.0107485	20147	0.634624
L1_21	++_16525_16532	++	16525	16532	Deletion forward	5	0	6.52631e-05	6.42409e-05	0	6.37008e-05	0.0504633	0	20100	0.715687
L1_82	--_16529_16522	--	16529	16522	Deletion reverse	5	0	6.54742e-05	6.56556e-05	0	6.51211e-05	0.0504633	0	20100	0.694186
L1_22	++_16572_16459	++	16572	16459	Insertion forward	11	12	0.000129034	0.000142874	0.000139161	0.000142005	0.111019	0.128982	20220	0.628293
L1_23	++_16832_5278	++	16832	5278	Insertion forward	2	2	3.23097e-05	0.000153763	3.20041e-05	0.000152695	0.0201853	0.021497	31661	0.535411
L1_83	--_17130_17274	--	17130	17274	Insertion reverse	8	0	8.17862e-05	7.27398e-05	0	7.23497e-05	0.0807413	0	20251	0.705649
L1_24	++_17230_6386	++	17230	6386	Insertion forward	1	2	9.67399e-06	6.32151e-05	1.91685e-05	6.13761e-05	0.0100927	0.021497	30951	0.515565
L1_84	--_17285_11306	--	17285	11306	Deletion reverse	5	0	4.47676e-05	0.000219346	0	0.000217903	0.0504633	0	14128	0.605753
L1_25	++_17597_11354	++	17597	11354	Insertion forward	1	2	9.86349e-06	6.35203e-05	1.95792e-05	6.30716e-05	0.0100927	0.021497	26350	0.581892
L1_26	++_17860_11445	++	17860	11445	Insertion forward	2	4	1.47103e-05	6.69635e-05	2.92507e-05	6.6558e-05	0.0201853	0.0429941	26522	0.572558
L1_85	--_18048_489	--	18048	489	Deletion reverse	9	0	5.81309e-05	0.000208464	0	0.000206873	0.0908339	0	2548	0.753168
L1_27	++_18484_10092	++	18484	10092	Insertion forward	1	2	4.08502e-06	5.97586e-05	8.10107e-06	5.92452e-05	0.0100927	0.021497	28499	0.553686
L1_28	++_18487_4833	++	18487	4833	Insertion forward	2	2	8.02994e-06	0.000216474	7.95387e-06	0.000212359	0.0201853	0.021497	33761	0.523734
L1_86	--_18530_679	--	18530	679	Deletion reverse	12	0	4.95514e-05	0.00036785	0	0.000365019	0.121112	0	2256	0.573404
L1_87	--_18549_18542	--	18549	18542	Deletion reverse	19	0	7.74129e-05	7.69985e-05	0	7.64612e-05	0.19176	0	20100	0.777295
L1_69	+-_18561_1197	+-	18561	1197	5cb/sb	5	0	1.97772e-05	0.000182023	0	0.000180708	0.0504633	0	19758	0.575613
L1_29	++_18675_2277	++	18675	2277	Insertion forward	2	4	1.08935e-05	0.000101487	2.15635e-05	9.91719e-05	0.0201853	0.0429941	36505	0.500063
L1_88	--_18766_11624	--	18766	11624	Deletion reverse	5	0	3.02739e-05	0.000255833	0	0.000254362	0.0504633	0	12965	0.608987
L1_89	--_18852_489	--	18852	489	Deletion reverse	6	0	3.11625e-05	0.000138976	0	0.000137915	0.0605559	0	1744	0.705991
L1_90	--_19098_16134	--	19098	16134	Deletion reverse	6	0	2.31982e-05	0.000106855	0	0.000106988	0.0605559	0	17143	0.560191
L1_91	--_19105_18969	--	19105	18969	Deletion reverse	20	0	8.00823e-05	0.000104175	0	0.000103667	0.201853	0	19971	0.501797
L1_92	--_19119_16156	--	19119	16156	Deletion reverse	29	0	0.000117351	0.000506887	0	0.000501461	0.292687	0	17144	0.721834
L1_93	--_19119_862	--	19119	862	Deletion reverse	5	0	2.02329e-05	0.000120372	0	0.000120028	0.0504633	0	1850	0.521917
L1_94	--_19122_19202	--	19122	19202	Insertion reverse	40	0	0.000159899	0.000127732	0	0.00012665	0.403706	0	20187	0.719675
L1_95	--_19126_19206	--	19126	19206	Insertion reverse	112	0	0.000443733	0.000366	0	0.000362744	1.13038	0	20187	0.751619
L1_96	--_19126_19212	--	19126	19212	Insertion reverse	15	0	5.94285e-05	4.86683e-05	0	4.82876e-05	0.15139	0	20193	0.571138
L1_31	++_19129_2123	++	19129	2123	Insertion forward	2	4	8.17919e-06	6.6558e-05	1.61878e-05	6.58176e-05	0.0201853	0.0429941	37113	0.601466
L1_97	--_19188_19258	--	19188	19258	Insertion reverse	23	0	7.75751e-05	7.69383e-05	0	7.63189e-05	0.232131	0	20177	0.725044
L1_32	++_19204_19124	++	19204	19124	Insertion forward	35	44	0.000112495	0.000141916	0.00014024	0.000140364	0.353243	0.472935	20187	0.69108
L1_33	++_19210_19148	++	19210	19148	Insertion forward	19	17	6.23703e-05	6.77715e-05	5.53452e-05	6.71518e-05	0.19176	0.182725	20169	0.706323
L1_34	++_19211_19131	++	19211	19131	Insertion forward	83	120	0.000272565	0.000335833	0.000391041	0.000332743	0.837691	1.28982	20187	0.66663
L1_35	++_19214_19128	++	19214	19128	Insertion forward	12	18	3.8049e-05	4.9605e-05	5.66453e-05	4.90998e-05	0.121112	0.193473	20193	0.534829
L1_36	++_19237_12229	++	19237	12229	Insertion forward	2	2	6.61155e-06	9.68898e-05	6.55151e-06	9.6251e-05	0.0201853	0.021497	27115	0.523734
L1_98	--_19283_12051	--	19283	12051	Deletion reverse	6	0	2.29185e-05	0.000207361	0	0.000206086	0.0605559	0	12875	0.575613
L1_99	--_19316_489	--	19316	489	Deletion reverse	6	0	1.8362e-05	0.000138976	0	0.000137915	0.0605559	0	1280	0.735965
L1_70	+-_19392_11218	+-	19392	11218	5cb/sb	3	1	1.01611e-05	9.6123e-05	3.04433e-06	9.55292e-05	0.030278	0.0107485	30610	0.571539
L1_37	++_19462_19580	++	19462	19580	Deletion forward	78	61	0.000318629	0.000224386	0.000246875	0.000223349	0.787227	0.655659	19989	0.626256
L1_100	--_19514_19591	--	19514	19591	Insertion reverse	26	0	9.77444e-05	7.01942e-05	0	6.97983e-05	0.262409	0	20184	0.699534
L1_101	--_19576_19650	--	19576	19650	Insertion reverse	37	0	0.000103926	9.00651e-05	0	8.96466e-05	0.373428	0	20181	0.51147
L1_103	--_19578_19493	--	19578	19493	Deletion reverse	1478	0	0.00425719	0.00537218	0	0.0053332	14.9169	0	20022	0.7267
L1_102	--_19578_19460	--	19578	19460	Deletion reverse	75	0	0.000216028	0.000305557	0	0.000302665	0.756949	0	19989	0.682441
L1_39	++_19597_19520	++	19597	19520	Insertion forward	27	35	6.93677e-05	9.46555e-05	8.93096e-05	9.40311e-05	0.272502	0.376198	20184	0.592988
L1_104	--_19605_11249	--	19605	11249	Deletion reverse	10	0	2.55507e-05	0.00031412	0	0.000312042	0.100927	0	11751	0.66693
L1_76	-+_19628_19614	-+	19628	19614	3cb/sb	2	22	4.82246e-06	4.86312e-06	5.28007e-05	4.83643e-06	0.0201853	0.236467	972	0.555159
L1_40	++_19638_19519	++	19638	19519	Insertion forward	18	18	4.64514e-05	6.40071e-05	4.61432e-05	6.35714e-05	0.181668	0.193473	20226	0.773433
L1_41	++_19656_19582	++	19656	19582	Insertion forward	35	36	8.83981e-05	0.000100618	9.03247e-05	0.000100218	0.353243	0.386947	20181	0.692591
L1_42	++_19753_6654	++	19753	6654	Insertion forward	1	3	2.87515e-06	6.14855e-05	8.57596e-06	6.10724e-05	0.0100927	0.0322455	33206	0.518482
L1_43	++_19801_19761	++	19801	19761	Insertion forward	0	118	0	0	0.000332835	0	0	1.26832	20147	0.507919
L1_44	++_19811_19772	++	19811	19772	Insertion forward	519	92	0.00158096	0.0014532	0.000273313	0.00144534	5.23809	0.988863	20146	0.598735
L1_105	--_19879_19926	--	19879	19926	Insertion reverse	9	0	3.40737e-05	3.6074e-05	0	3.58156e-05	0.0908339	0	20154	0.521463
L1_71	+-_19924_13235	+-	19924	13235	5cb/sb	2	2	7.92352e-06	6.46914e-05	7.85648e-06	6.41931e-05	0.0201853	0.021497	33159	0.586027
L1_45	++_19926_9740	++	19926	9740	Insertion forward	2	2	8.01645e-06	0.000102849	7.95903e-06	0.000102161	0.0201853	0.021497	30293	0.542719

## Sheet: IL2
ID	cID_DI	sense	BP	RI	DVG_type	read_counts_virema	read_counts_ditector	pBP_virema	pRI_virema	pBP_ditector	pRI_ditector	rpht_virema	rpht_ditector	length_dvg	p.real.
L2_29	++_189_18409	++	189	18409	Deletion forward	1	3	8.99038e-05	1.68751e-05	0.000267857	1.67774e-05	0.0327256	0.104098	1887	0.528326
L2_30	++_190_15885	++	190	15885	Deletion forward	1	2	9.09339e-05	5.60507e-05	0.000180457	5.57414e-05	0.0327256	0.0693986	4412	0.557014
L2_56	++_430_2499	++	430	2499	Deletion forward	1	2	8.02955e-05	0.000113856	0.000159084	0.00011325	0.0327256	0.0693986	18038	0.590463
L2_58	++_489_18801	++	489	18801	Deletion forward	1	2	6.21118e-05	1.99984e-05	0.000123556	1.98318e-05	0.0327256	0.0693986	1795	0.538674
L2_70	++_848_9	++	848	9	Insertion forward	1	2	6.63746e-05	0.00306748	0.000132284	0.00172414	0.0327256	0.0693986	20946	0.589938
L2_75	+-_1434_4179	+-	1434	4179	5cb/sb	2	2	0.000230974	0.000157394	0.00022941	0.000156617	0.0654513	0.0693986	5613	0.550027
L2_40	++_1970_18804	++	1970	18804	Deletion forward	1	3	9.74564e-05	2.09974e-05	0.000291036	2.08316e-05	0.0327256	0.104098	3273	0.511065
L2_44	++_2001_11295	++	2001	11295	Deletion forward	1	2	0.000100604	0.000120438	0.000199124	0.00011946	0.0327256	0.0693986	10813	0.677281
L2_45	++_2150_2059	++	2150	2059	Insertion forward	1	2	8.62218e-05	0.000102407	0.000170736	0.000101636	0.0327256	0.0693986	20198	0.614783
L2_46	++_2365_9483	++	2365	9483	Deletion forward	1	2	0.000107204	0.000150353	0.000212675	0.000149813	0.0327256	0.0693986	12989	0.664939
L2_47	++_2956_1	++	2956	1	Insertion forward	1	2	9.13659e-05	0	0.000181736	0	0.0327256	0.0693986	23062	0.5051
L2_48	++_2961_1	++	2961	1	Insertion forward	1	2	9.11245e-05	0	0.000181258	0	0.0327256	0.0693986	23067	0.5051
L2_99	--_3034_3101	--	3034	3101	Insertion reverse	7	0	0.000644211	0.000744919	0	0.000740349	0.229079	0	20174	0.795834
L2_49	++_3108_3041	++	3108	3041	Insertion forward	5	4	0.000518672	0.000464253	0.000411565	0.000461595	0.163628	0.138797	20174	0.756384
L2_50	++_3228_3091	++	3228	3091	Insertion forward	1	2	0.000125755	9.16506e-05	0.000249159	9.1083e-05	0.0327256	0.0693986	20244	0.677459
L2_51	++_3482_3035	++	3482	3035	Insertion forward	2	2	0.000205233	0.00018205	0.000203791	0.000180914	0.0654513	0.0693986	20554	0.725929
L2_52	++_3497_2346	++	3497	2346	Insertion forward	1	2	0.000104471	0.00010812	0.000207318	0.000107608	0.0327256	0.0693986	21258	0.70877
L2_53	++_3767_3650	++	3767	3650	Insertion forward	1	2	0.000131978	8.61326e-05	0.000261506	8.49618e-05	0.0327256	0.0693986	20224	0.684985
L2_54	++_3776_3741	++	3776	3741	Insertion forward	2	2	0.000262743	0.000206847	0.000260586	0.000203936	0.0654513	0.0693986	20142	0.647156
L2_55	++_4217_4082	++	4217	4082	Insertion forward	1	2	8.10438e-05	0.000116063	0.000161057	0.00011538	0.0327256	0.0693986	20242	0.655249
L2_57	++_4466_4154	++	4466	4154	Insertion forward	3	5	0.00033742	0.000242974	0.00055841	0.000241546	0.0981769	0.173497	20419	0.645035
L2_59	++_5227_5147	++	5227	5147	Insertion forward	1	2	0.000180115	0.000189934	0.000355935	0.000188573	0.0327256	0.0693986	20187	0.651103
L2_60	++_5568_3899	++	5568	3899	Insertion forward	1	2	0.000156912	0.000146714	0.000312012	0.000145582	0.0327256	0.0693986	21776	0.687757
L2_84	-+_5839_7354	-+	5839	7354	3cb/sb	1	2	0.000218914	0.00010826	0.000432713	0.000107712	0.0327256	0.0693986	27021	0.580101
L2_61	++_6074_5996	++	6074	5996	Insertion forward	2	3	0.00022097	0.000209468	0.000328551	0.000207383	0.0654513	0.104098	20185	0.692417
L2_62	++_6212_7262	++	6212	7262	Deletion forward	1	2	0.00011383	0.000101399	0.000226449	0.000100503	0.0327256	0.0693986	19057	0.653754
L2_63	++_6344_6275	++	6344	6275	Insertion forward	1	5	0.000134391	0.000126342	0.000664364	0.000125313	0.0327256	0.173497	20176	0.60325
L2_64	++_6362_6280	++	6362	6280	Insertion forward	3	1	0.000433777	0.000361054	0.000142187	0.000358038	0.0981769	0.0346993	20189	0.639572
L2_85	-+_6820_3598	-+	6820	3598	3cb/sb	1	2	0.000125376	7.76699e-05	0.000249906	7.68876e-05	0.0327256	0.0693986	29796	0.631603
L2_65	++_7020_7069	++	7020	7069	Deletion forward	20	36	0.00293988	0.00245188	0.00522496	0.00241926	0.654513	1.24918	20058	0.500199
L2_66	++_7327_17627	++	7327	17627	Deletion forward	2	2	0.000205276	6.99399e-05	0.000204082	6.95701e-05	0.0654513	0.0693986	9807	0.702303
L2_67	++_7482_7107	++	7482	7107	Insertion forward	1	2	0.000104789	0.000128436	0.000208138	0.000127	0.0327256	0.0693986	20482	0.643113
L2_68	++_7580_7409	++	7580	7409	Insertion forward	1	2	9.91375e-05	9.70591e-05	0.000197025	9.64878e-05	0.0327256	0.0693986	20278	0.657437
L2_69	++_7854_8044	++	7854	8044	Deletion forward	1	2	0.000106033	0.00012279	0.000211104	0.000121581	0.0327256	0.0693986	19917	0.694589
L2_71	++_9038_16936	++	9038	16936	Deletion forward	1	2	0.000125534	4.35692e-05	0.000249345	4.30533e-05	0.0327256	0.0693986	12209	0.50788
L2_79	+-_9095_983	+-	9095	983	5cb/sb	1	2	0.000182548	9.33707e-05	0.00036245	9.29109e-05	0.0327256	0.0693986	10078	0.599731
L2_1	++_10311_2	++	10311	2	Insertion forward	2	2	0.00035461	0.00760456	0.000351	0.00391389	0.0654513	0.0693986	30416	0.638321
L2_72	+-_10769_13626	+-	10769	13626	5cb/sb	1	2	9.25926e-05	0.000116198	0.000183251	0.000115407	0.0327256	0.0693986	24395	0.823357
L2_2	++_10918_11385	++	10918	11385	Deletion forward	1	2	0.000133583	0.000124813	0.00026564	0.000123732	0.0327256	0.0693986	19640	0.655249
L2_3	++_10952_17835	++	10952	17835	Deletion forward	7	8	0.00104571	0.00014611	0.00118431	0.000145442	0.229079	0.277594	13224	0.660963
L2_4	++_11146_17950	++	11146	17950	Deletion forward	4	5	0.000398923	0.000109126	0.000495246	0.000108507	0.130903	0.173497	13303	0.574661
L2_73	+-_11224_17203	+-	11224	17203	5cb/sb	4	2	0.000343525	0.000142776	0.000170736	0.000141193	0.130903	0.0693986	28427	0.65689
L2_5	++_11270_15347	++	11270	15347	Deletion forward	1	2	0.000106769	0.000102501	0.000212337	0.000102103	0.0327256	0.0693986	16030	0.70877
L2_6	++_11296_11371	++	11296	11371	Deletion forward	1	2	0.000120758	0.000137988	0.000239722	0.000136818	0.0327256	0.0693986	20032	0.664419
L2_7	++_11360_6953	++	11360	6953	Insertion forward	2	3	0.000304229	0.000282646	0.000453172	0.000281057	0.0654513	0.104098	24514	0.657437
L2_8	++_11440_19742	++	11440	19742	Deletion forward	4	7	0.000380735	3.93743e-05	0.000662314	3.91639e-05	0.130903	0.242895	11805	0.563037
L2_9	++_11463_17924	++	11463	17924	Deletion forward	5	9	0.000428449	0.000165706	0.000766088	0.000164891	0.163628	0.312294	13646	0.538081
L2_10	++_11496_14712	++	11496	14712	Deletion forward	1	2	8.45237e-05	0.000104668	0.000167954	0.000104112	0.0327256	0.0693986	16891	0.635194
L2_86	--_11553_11656	--	11553	11656	Insertion reverse	6	0	0.000527612	0.000882483	0	0.00087822	0.196354	0	20210	0.530557
L2_11	++_11624_18240	++	11624	18240	Deletion forward	2	4	0.000275292	6.02391e-05	0.000547945	5.9641e-05	0.0654513	0.138797	13491	0.55775
L2_12	++_11722_17306	++	11722	17306	Deletion forward	4	4	0.000719813	0.000131445	0.000716076	0.000130929	0.130903	0.138797	14523	0.68881
L2_74	+-_12061_9610	+-	12061	9610	5cb/sb	2	1	0.000202204	0.000292141	0.000100543	0.000291121	0.0654513	0.0346993	21671	0.660321
L2_80	-+_12898_12921	-+	12898	12921	3cb/sb	1	2	0.000103242	9.03751e-05	0.000205044	8.97827e-05	0.0327256	0.0693986	14395	0.582211
L2_81	-+_13089_9824	-+	13089	9824	3cb/sb	1	2	9.67212e-05	0.000115996	0.000191902	0.000115088	0.0327256	0.0693986	17301	0.693217
L2_13	++_13352_13285	++	13352	13285	Insertion forward	1	3	9.98602e-05	8.99766e-05	0.000297737	8.93655e-05	0.0327256	0.104098	20174	0.625129
L2_14	++_13370_13281	++	13370	13281	Insertion forward	1	2	0.000100321	9.18864e-05	0.000199422	9.12992e-05	0.0327256	0.0693986	20196	0.701538
L2_15	++_13842_13746	++	13842	13746	Insertion forward	1	2	8.14996e-05	9.66184e-05	0.000162206	9.62279e-05	0.0327256	0.0693986	20203	0.639126
L2_16	++_14761_14646	++	14761	14646	Insertion forward	2	2	0.000179986	0.000166265	0.000178205	0.00016533	0.0654513	0.0693986	20222	0.690944
L2_87	--_14800_489	--	14800	489	Deletion reverse	5	0	0.000406471	0.000310559	0	0.00030889	0.163628	0	5796	0.804122
L2_17	++_14836_14443	++	14836	14443	Insertion forward	1	2	7.42556e-05	0.000169233	0.000147885	0.000166251	0.0327256	0.0693986	20500	0.67062
L2_18	++_14894_14800	++	14894	14800	Insertion forward	10	2	0.000802118	0.000812942	0.000159413	0.000808081	0.327256	0.0693986	20201	0.748901
L2_19	++_14959_14882	++	14959	14882	Insertion forward	2	1	0.000182815	0.000153965	9.08678e-05	0.000152964	0.0654513	0.0346993	20184	0.520217
L2_20	++_15550_15476	++	15550	15476	Insertion forward	2	3	0.000126088	0.000153057	0.000187688	0.000152219	0.0654513	0.104098	20181	0.573595
L2_22	++_15644_15567	++	15644	15567	Insertion forward	2	2	9.74516e-05	0.000109176	9.69697e-05	0.00010836	0.0654513	0.0693986	20184	0.630625
L2_21	++_15644_15538	++	15644	15538	Insertion forward	1	2	4.87258e-05	6.34397e-05	9.69697e-05	6.30001e-05	0.0327256	0.0693986	20213	0.559939
L2_76	+-_15725_12933	+-	15725	12933	5cb/sb	2	2	0.000136818	0.00017567	0.000135044	0.000174657	0.0654513	0.0693986	28658	0.690972
L2_23	++_16344_16270	++	16344	16270	Insertion forward	4	4	0.000160391	0.000135044	0.000159534	0.000134467	0.130903	0.138797	20181	0.664419
L2_24	++_16415_14885	++	16415	14885	Insertion forward	2	2	7.81647e-05	0.00015563	7.78665e-05	0.000154524	0.0654513	0.0693986	21637	0.576344
L2_25	++_16723_16682	++	16723	16682	Insertion forward	2	1	8.93096e-05	8.38856e-05	4.43833e-05	8.32362e-05	0.0654513	0.0346993	20148	0.629928
L2_82	-+_17167_17230	-+	17167	17230	3cb/sb	3	6	9.94036e-05	0.000101657	0.000197498	0.000100881	0.0981769	0.208196	5817	0.648893
L2_77	+-_18153_11124	+-	18153	11124	5cb/sb	6	5	0.000170784	0.000593648	0.000141411	0.000589739	0.196354	0.173497	29277	0.661459
L2_83	-+_18249_18233	-+	18249	18233	3cb/sb	2	8	5.67279e-05	6.55029e-05	0.000224909	6.48845e-05	0.0654513	0.277594	3732	0.567124
L2_26	++_18266_12801	++	18266	12801	Insertion forward	1	2	2.64229e-05	0.000121286	5.24948e-05	0.000120308	0.0327256	0.0693986	25572	0.586772
L2_27	++_18542_18549	++	18542	18549	Deletion forward	7	0	0.000106125	0.000107459	0	0.000106893	0.229079	0	20100	0.761477
L2_88	--_18549_18542	--	18549	18542	Deletion reverse	6	0	9.21079e-05	9.09642e-05	0	9.03982e-05	0.196354	0	20100	0.723851
L2_28	++_18971_19107	++	18971	19107	Deletion forward	10	21	0.000191373	0.000137376	0.000399817	0.000136175	0.327256	0.728685	19971	0.552215
L2_89	--_19105_18969	--	19105	18969	Deletion reverse	12	0	0.000163755	0.000229727	0	0.00022858	0.392708	0	19971	0.802915
L2_90	--_19122_19202	--	19122	19202	Insertion reverse	8	0	0.000107569	8.86839e-05	0	8.80117e-05	0.261805	0	20187	0.783693
L2_91	--_19126_19206	--	19126	19206	Insertion reverse	32	0	0.000427693	0.000363203	0	0.000360154	1.04722	0	20187	0.810265
L2_92	--_19188_19258	--	19188	19258	Insertion reverse	5	0	5.85809e-05	5.94622e-05	0	5.89866e-05	0.163628	0	20177	0.571823
L2_31	++_19204_19124	++	19204	19124	Insertion forward	8	9	8.93505e-05	0.000108987	9.97329e-05	0.000108149	0.261805	0.312294	20187	0.67372
L2_32	++_19210_19148	++	19210	19148	Insertion forward	7	4	7.99644e-05	8.60247e-05	4.53309e-05	8.54304e-05	0.229079	0.138797	20169	0.680218
L2_33	++_19211_19131	++	19211	19131	Insertion forward	18	34	0.000205428	0.000246832	0.000385086	0.000244985	0.589062	1.17978	20187	0.658128
L2_93	--_19346_11604	--	19346	11604	Deletion reverse	8	0	9.19266e-05	0.00108784	0	0.00107657	0.261805	0	12365	0.786249
L2_34	++_19462_19580	++	19462	19580	Deletion forward	36	32	0.000513113	0.00036182	0.000451824	0.000360332	1.17812	1.11038	19989	0.694692
L2_35	++_19493_19578	++	19493	19578	Deletion forward	0	161	0	0	0.00201567	0	0	5.58659	20022	0.531244
L2_94	--_19514_19591	--	19514	19591	Insertion reverse	7	0	9.15811e-05	6.61388e-05	0	6.58322e-05	0.229079	0	20184	0.699534
L2_95	--_19576_19650	--	19576	19650	Insertion reverse	7	0	6.93413e-05	5.90722e-05	0	5.88003e-05	0.229079	0	20181	0.57032
L2_97	--_19578_19493	--	19578	19493	Deletion reverse	709	1	0.00715186	0.00894513	9.95768e-06	0.00887648	23.2025	0.0346993	20022	0.663767
L2_96	--_19578_19460	--	19578	19460	Deletion reverse	40	0	0.00040349	0.000568513	0	0.000563055	1.30903	0	19989	0.716084
L2_36	++_19597_19520	++	19597	19520	Insertion forward	8	7	7.19056e-05	9.77362e-05	6.25475e-05	9.71027e-05	0.261805	0.242895	20184	0.501014
L2_37	++_19638_19519	++	19638	19519	Insertion forward	7	4	6.2571e-05	8.68077e-05	3.55278e-05	8.62154e-05	0.229079	0.138797	20226	0.705117
L2_38	++_19656_19582	++	19656	19582	Insertion forward	5	6	4.36845e-05	5.0226e-05	5.20865e-05	5.00591e-05	0.163628	0.208196	20181	0.56007
L2_39	++_19699_17732	++	19699	17732	Insertion forward	5	10	4.16309e-05	0.000166706	8.27863e-05	0.000165678	0.163628	0.346993	22074	0.539363
L2_78	+-_19712_20105	+-	19712	20105	5cb/sb	1	2	8.26112e-06	0.0049505	1.6442e-05	0.00271003	0.0327256	0.0693986	39817	0.625175
L2_41	++_19751_5715	++	19751	5715	Insertion forward	1	2	1.00508e-05	0.000140036	1.99758e-05	0.000138985	0.0327256	0.0693986	34143	0.520962
L2_42	++_19801_19761	++	19801	19761	Insertion forward	0	38	0	0	0.000374296	0	0	1.31857	20147	0.507919
L2_43	++_19811_19772	++	19811	19772	Insertion forward	118	23	0.00124613	0.00116555	0.000236818	0.00115963	3.86163	0.798084	20146	0.561946
L2_98	--_19879_19926	--	19879	19926	Insertion reverse	6	0	7.64662e-05	8.39983e-05	0	8.34341e-05	0.196354	0	20154	0.732428

## Sheet: IL3
ID	cID_DI	sense	BP	RI	DVG_type	read_counts_virema	read_counts_ditector	pBP_virema	pRI_virema	pBP_ditector	pRI_ditector	rpht_virema	rpht_ditector	length_dvg	p.real.
L3_35	++_469_2598	++	469	2598	Deletion forward	1	2	8.47817e-05	0.000118737	0.000168691	0.000117841	0.0330507	0.0700222	17978	0.655249
L3_40	++_949_18355	++	949	18355	Deletion forward	1	6	0.000108284	2.4046e-05	0.000644884	2.388e-05	0.0330507	0.210067	2701	0.522276
L3_41	++_959_18350	++	959	18350	Deletion forward	2	2	0.000208965	5.01316e-05	0.000207922	4.98144e-05	0.0661014	0.0700222	2716	0.520038
L3_2	++_1109_8801	++	1109	8801	Deletion forward	1	2	9.79528e-05	9.22765e-05	0.000193069	9.17431e-05	0.0330507	0.0700222	12415	0.806475
L3_10	++_1580_2	++	1580	2	Insertion forward	1	2	9.31272e-05	0.00414938	0.000185048	0.00211864	0.0330507	0.0700222	21685	0.627764
L3_16	++_1793_18416	++	1793	18416	Deletion forward	3	4	0.000338906	4.5965e-05	0.000448229	4.57834e-05	0.0991521	0.140044	3484	0.528326
L3_47	-+_1837_536	-+	1837	536	3cb/sb	1	2	9.993e-05	4.88305e-05	0.000198728	4.86452e-05	0.0330507	0.0700222	37841	0.54432
L3_20	++_1903_1868	++	1903	1868	Insertion forward	1	3	0.00011966	0.000111944	0.000356973	0.000110803	0.0330507	0.105033	20142	0.701538
L3_21	++_1916_9	++	1916	9	Insertion forward	2	4	0.000219708	0.00651466	0.000437015	0.00359712	0.0661014	0.140044	22014	0.650079
L3_31	++_2703_12055	++	2703	12055	Deletion forward	2	2	0.000224947	0.000211977	0.000223364	0.000210682	0.0661014	0.0700222	10755	0.725929
L3_58	--_3034_3101	--	3034	3101	Insertion reverse	7	0	0.000688096	0.000812348	0	0.000808968	0.231355	0	20174	0.804043
L3_32	++_3108_3041	++	3108	3041	Insertion forward	6	5	0.000687049	0.000598743	0.000568893	0.00059512	0.198304	0.175056	20174	0.708228
L3_33	++_3299_15900	++	3299	15900	Deletion forward	2	3	0.000277778	0.000100695	0.000413622	0.00010009	0.0661014	0.105033	7506	0.565282
L3_34	++_4466_4154	++	4466	4154	Insertion forward	1	2	0.000146156	9.80777e-05	0.00029074	9.77804e-05	0.0330507	0.0700222	20419	0.604506
L3_36	++_5378_13506	++	5378	13506	Deletion forward	1	2	0.000177431	0.00011733	0.000339789	0.000116509	0.0330507	0.0700222	11979	0.708365
L3_37	++_6652_1	++	6652	1	Insertion forward	1	2	0.000204165	0	0.000405762	0	0.0330507	0.0700222	26758	0.517918
L3_38	++_7998_7917	++	7998	7917	Insertion forward	1	2	0.000111111	0.000116836	0.00022119	0.000116374	0.0330507	0.0700222	20188	0.60166
L3_48	-+_9144_10221	-+	9144	10221	3cb/sb	2	1	0.000344947	0.000293212	0.000171556	0.000290487	0.0661014	0.0350111	20849	0.608747
L3_39	++_9164_8	++	9164	8	Insertion forward	2	2	0.000318522	0.00677966	0.000317007	0.00369686	0.0661014	0.0700222	29263	0.62855
L3_42	++_9956_9167	++	9956	9167	Insertion forward	1	2	0.000116225	0.000159515	0.000231	0.00015873	0.0330507	0.0700222	20896	0.692207
L3_43	++_9964_9911	++	9964	9911	Insertion forward	2	2	0.000234329	0.000223339	0.000232775	0.000222568	0.0661014	0.0700222	20160	0.607133
L3_45	-+_10216_9149	-+	10216	9149	3cb/sb	2	1	0.00029274	0.000344709	0.000145138	0.000342818	0.0661014	0.0350111	20849	0.698349
L3_1	++_11065_19577	++	11065	19577	Deletion forward	5	12	0.000525265	4.68661e-05	0.00125366	4.65857e-05	0.165254	0.420133	11595	0.640869
L3_49	--_11553_11656	--	11553	11656	Insertion reverse	10	0	0.000895255	0.0015647	0	0.00155569	0.330507	0	20210	0.679124
L3_46	-+_12274_13768	-+	12274	13768	3cb/sb	2	1	0.000281334	0.000165235	0.000139841	0.000164393	0.0661014	0.0350111	14172	0.587994
L3_3	++_12511_19499	++	12511	19499	Deletion forward	3	4	0.000273948	3.70599e-05	0.000361729	3.68641e-05	0.0991521	0.140044	13119	0.563527
L3_4	++_12886_4904	++	12886	4904	Insertion forward	1	2	0.000121403	0.000218818	0.000241342	0.00021631	0.0330507	0.0700222	28089	0.692554
L3_5	++_13370_13281	++	13370	13281	Insertion forward	2	3	0.000203335	0.000189861	0.000303429	0.000188661	0.0661014	0.105033	20196	0.636763
L3_6	++_13530_15866	++	13530	15866	Deletion forward	2	2	0.0002442	0.000108254	0.00024266	0.000107591	0.0661014	0.0700222	17771	0.677578
L3_7	++_14894_14800	++	14894	14800	Insertion forward	11	1	0.000901492	0.000994755	8.14399e-05	0.000989743	0.363558	0.0350111	20201	0.638039
L3_8	++_14897_14804	++	14897	14804	Insertion forward	4	2	0.000329761	0.00035014	0.000164325	0.000348311	0.132203	0.0700222	20200	0.639126
L3_9	++_15644_15567	++	15644	15567	Insertion forward	2	1	8.58664e-05	9.72905e-05	4.27625e-05	9.64274e-05	0.0661014	0.0350111	20184	0.609234
L3_50	--_16142_16043	--	16142	16043	Deletion reverse	17	0	0.00101444	0.000948767	0	0.000940786	0.561862	0	20008	0.661626
L3_11	++_16269_16149	++	16269	16149	Insertion forward	2	2	5.71902e-05	0.000117786	5.69784e-05	0.000116775	0.0661014	0.0700222	20227	0.551118
L3_12	++_16485_17098	++	16485	17098	Deletion forward	2	4	8.52842e-05	8.15295e-05	0.000169786	8.1011e-05	0.0661014	0.140044	19494	0.692417
L3_13	++_16572_16459	++	16572	16459	Insertion forward	5	5	0.00020086	0.000218446	0.000198744	0.000217448	0.165254	0.175056	20220	0.622502
L3_14	++_16723_16682	++	16723	16682	Insertion forward	3	3	0.000122976	0.000115808	0.000122369	0.00011489	0.0991521	0.105033	20148	0.583902
L3_15	++_17888_17852	++	17888	17852	Insertion forward	3	6	7.1449e-05	6.59863e-05	0.000142177	6.56714e-05	0.0991521	0.210067	20143	0.620581
L3_17	++_18472_15031	++	18472	15031	Insertion forward	2	2	3.11857e-05	0.000181554	3.10299e-05	0.000180538	0.0661014	0.0700222	23548	0.532492
L3_18	++_18489_12502	++	18489	12502	Insertion forward	1	2	1.46856e-05	8.8433e-05	2.90322e-05	8.74279e-05	0.0330507	0.0700222	26094	0.548806
L3_19	++_18697_7116	++	18697	7116	Insertion forward	2	2	3.42354e-05	0.000325998	3.40084e-05	0.000323939	0.0661014	0.0700222	31688	0.515878
L3_51	--_19119_16156	--	19119	16156	Deletion reverse	7	0	9.99843e-05	0.000363221	0	0.000359491	0.231355	0	17144	0.630571
L3_52	--_19122_19202	--	19122	19202	Insertion reverse	12	0	0.000168843	0.000140425	0	0.00013936	0.396609	0	20187	0.74881
L3_53	--_19126_19206	--	19126	19206	Insertion reverse	36	0	0.000502302	0.000431417	0	0.000428011	1.18983	0	20187	0.817563
L3_54	--_19126_19212	--	19126	19212	Insertion reverse	6	0	8.3717e-05	7.09648e-05	0	7.05119e-05	0.198304	0	20193	0.802158
L3_22	++_19204_19124	++	19204	19124	Insertion forward	11	13	0.000129879	0.000156709	0.00015235	0.00015512	0.363558	0.455144	20187	0.724679
L3_23	++_19210_19148	++	19210	19148	Insertion forward	10	9	0.000120362	0.000127781	0.000107554	0.000126844	0.330507	0.3151	20169	0.602803
L3_24	++_19211_19131	++	19211	19131	Insertion forward	26	41	0.000312005	0.000373381	0.000488718	0.000370075	0.859319	1.43546	20187	0.645616
L3_25	++_19214_19128	++	19214	19128	Insertion forward	5	5	5.78978e-05	7.30151e-05	5.7552e-05	7.22909e-05	0.165254	0.175056	20193	0.7033
L3_26	++_19462_19580	++	19462	19580	Deletion forward	36	36	0.000490798	0.000340361	0.000487118	0.000339088	1.18983	1.2604	19989	0.643225
L3_55	--_19514_19591	--	19514	19591	Insertion reverse	7	0	8.39842e-05	6.26409e-05	0	6.24003e-05	0.231355	0	20184	0.688929
L3_27	++_19597_19520	++	19597	19520	Insertion forward	8	11	6.8816e-05	8.93965e-05	9.41176e-05	8.89343e-05	0.264406	0.385122	20184	0.636952
L3_28	++_19607_19651	++	19607	19651	Deletion forward	8	10	6.8292e-05	6.86195e-05	8.5029e-05	6.83218e-05	0.264406	0.350111	20063	0.644869
L3_56	--_19650_19606	--	19650	19606	Deletion reverse	10	0	8.56714e-05	8.57751e-05	0	8.54467e-05	0.330507	0	20063	0.778406
L3_29	++_19811_19772	++	19811	19772	Insertion forward	135	21	0.00142495	0.00135211	0.000215943	0.00134607	4.46185	0.735233	20146	0.598735
L3_57	--_19879_19926	--	19879	19926	Insertion reverse	7	0	8.81812e-05	9.4959e-05	0	9.43651e-05	0.231355	0	20154	0.788665
L3_30	++_19925_10225	++	19925	10225	Insertion forward	1	2	1.34729e-05	0.000147124	2.67272e-05	0.000146071	0.0330507	0.0700222	29807	0.54203
L3_44	+-_19964_20104	+-	19964	20104	5cb/sb	2	2	2.93927e-05	0.0111732	2.92171e-05	0.00680272	0.0661014	0.0700222	40068	0.505663

## Sheet: SL1
ID	cID_DI	sense	BP	RI	DVG_type	read_counts_virema	read_counts_ditector	pBP_virema	pRI_virema	pBP_ditector	pRI_ditector	rpht_virema	rpht_ditector	length_dvg	p.real.
S1_24	++_2629_2523	++	2629	2523	Insertion forward	2	1	5.22125e-05	6.73491e-05	2.59518e-05	6.6986e-05	0.0148506	0.00787326	20213	0.615994
S1_25	++_3260_1482	++	3260	1482	Insertion forward	2	2	7.01508e-05	6.63967e-05	6.94686e-05	6.58263e-05	0.0148506	0.0157465	21885	0.590335
S1_51	--_3634_3699	--	3634	3699	Insertion reverse	5	0	0.000114388	0.000131268	0	0.000130069	0.0371264	0	20172	0.743053
S1_26	++_3662_34	++	3662	34	Insertion forward	2	2	4.82591e-05	6.78058e-05	4.77156e-05	6.58285e-05	0.0148506	0.0157465	23735	0.519385
S1_27	++_3708_3643	++	3708	3643	Insertion forward	5	5	0.000132436	0.000116044	0.000130993	0.000113688	0.0371264	0.0393663	20172	0.654598
S1_28	++_3776_3741	++	3776	3741	Insertion forward	6	9	0.000196993	0.000157526	0.000292931	0.000155247	0.0445517	0.0708593	20142	0.657409
S1_29	++_6074_5996	++	6074	5996	Insertion forward	6	9	0.000132118	0.00012901	0.000196314	0.000127548	0.0445517	0.0708593	20185	0.650644
S1_30	++_6344_6275	++	6344	6275	Insertion forward	4	3	0.000109948	0.000100586	8.07341e-05	9.97805e-05	0.0297011	0.0236198	20176	0.581898
S1_52	--_6358_6423	--	6358	6423	Insertion reverse	5	0	0.000151999	0.000160746	0	0.000157342	0.0371264	0	20172	0.696323
S1_31	++_6362_6280	++	6362	6280	Insertion forward	6	6	0.00018044	0.000144634	0.000175305	0.000143427	0.0445517	0.0472395	20189	0.607133
S1_32	++_6405_6374	++	6405	6374	Insertion forward	2	2	6.32131e-05	6.12933e-05	6.20405e-05	5.98229e-05	0.0148506	0.0157465	20138	0.540242
S1_33	++_7020_7069	++	7020	7069	Deletion forward	209	385	0.0063389	0.00500287	0.0114559	0.0049381	1.55188	3.0312	20058	0.508894
S1_53	--_7981_8085	--	7981	8085	Insertion reverse	6	0	0.000130984	0.000131926	0	0.000130804	0.0445517	0	20211	0.715949
S1_34	++_8080_7998	++	8080	7998	Insertion forward	4	5	8.63167e-05	8.4987e-05	0.000106847	8.43597e-05	0.0297011	0.0393663	20189	0.581898
S1_35	++_8783_3499	++	8783	3499	Insertion forward	2	2	3.82051e-05	6.07884e-05	3.78953e-05	6.01449e-05	0.0148506	0.0157465	25391	0.548921
S1_36	++_9374_9330	++	9374	9330	Insertion forward	3	2	6.71201e-05	6.87663e-05	4.43538e-05	6.81044e-05	0.0222758	0.0157465	20151	0.6463
S1_38	--_11553_11656	--	11553	11656	Insertion reverse	31	0	0.000507382	0.000755563	0	0.000751388	0.230184	0	20210	0.804043
S1_1	++_11986_3868	++	11986	3868	Insertion forward	2	2	5.77117e-05	8.46238e-05	5.69201e-05	7.72827e-05	0.0148506	0.0157465	28225	0.509478
S1_2	++_12811_12766	++	12811	12766	Insertion forward	12	16	0.000243779	0.000237051	0.000322347	0.00023546	0.0891033	0.125972	20152	0.654598
S1_3	++_13352_13285	++	13352	13285	Insertion forward	4	4	7.14911e-05	6.55953e-05	7.10252e-05	6.50618e-05	0.0297011	0.031493	20174	0.581898
S1_37	-+_13363_13346	-+	13363	13346	3cb/sb	5	7	8.86415e-05	9.14595e-05	0.000123083	9.09355e-05	0.0371264	0.0551128	13505	0.654598
S1_4	++_13811_13692	++	13811	13692	Insertion forward	4	6	7.78968e-05	7.46645e-05	0.000115982	7.39317e-05	0.0297011	0.0472395	20226	0.544333
S1_5	++_13866_13783	++	13866	13783	Insertion forward	4	5	6.01205e-05	8.09029e-05	7.46124e-05	8.02118e-05	0.0297011	0.0393663	20190	0.554298
S1_39	--_13893_13861	--	13893	13861	Deletion reverse	8	0	0.000120306	0.000122378	0	0.000121534	0.0594022	0	20075	0.743053
S1_40	--_14796_14890	--	14796	14890	Insertion reverse	5	0	8.68674e-05	8.31007e-05	0	8.24742e-05	0.0371264	0	20201	0.701485
S1_6	++_14889_14795	++	14889	14795	Insertion forward	5	4	8.28459e-05	8.73164e-05	6.58285e-05	8.68161e-05	0.0371264	0.031493	20201	0.612894
S1_7	++_14894_14800	++	14894	14800	Insertion forward	34	7	0.000574936	0.000607414	0.000117521	0.00060349	0.252459	0.0551128	20201	0.72911
S1_8	++_14897_14804	++	14897	14804	Insertion forward	18	14	0.000306952	0.000311586	0.000237353	0.000309433	0.133655	0.110226	20200	0.639126
S1_9	++_15523_15434	++	15523	15434	Insertion forward	8	5	0.000147585	0.000133376	9.13542e-05	0.000132488	0.0594022	0.0393663	20196	0.563352
S1_10	++_15644_15567	++	15644	15567	Insertion forward	4	2	5.83848e-05	6.61901e-05	2.9055e-05	6.5634e-05	0.0297011	0.0157465	20184	0.594801
S1_11	++_15715_15679	++	15715	15679	Insertion forward	7	6	0.000141657	0.000106898	0.000120214	0.000105963	0.0519769	0.0472395	20143	0.70877
S1_41	--_16059_19020	--	16059	19020	Insertion reverse	7	0	0.000131817	2.56722e-05	0	2.55165e-05	0.0519769	0	23068	0.527405
S1_42	--_16157_16204	--	16157	16204	Insertion reverse	5	0	7.92569e-05	5.807e-05	0	5.75977e-05	0.0371264	0	20154	0.5784
S1_12	++_16269_16149	++	16269	16149	Insertion forward	6	11	5.68596e-05	0.000105035	0.000103797	0.000104353	0.0445517	0.0866058	20227	0.502729
S1_43	--_16474_16530	--	16474	16530	Insertion reverse	7	0	9.17563e-05	8.70853e-05	0	8.62951e-05	0.0519769	0	20163	0.736356
S1_13	++_16522_16482	++	16522	16482	Insertion forward	7	1	8.88359e-05	8.73788e-05	1.25788e-05	8.68723e-05	0.0519769	0.00787326	20147	0.693105
S1_44	--_17130_17274	--	17130	17274	Insertion reverse	6	0	6.43494e-05	5.99976e-05	0	5.96979e-05	0.0445517	0	20251	0.669938
S1_14	++_18445_14428	++	18445	14428	Insertion forward	2	1	7.40135e-06	6.34457e-05	3.68684e-06	6.12576e-05	0.0148506	0.00787326	24124	0.534315
S1_15	++_19030_16070	++	19030	16070	Insertion forward	6	0	2.08981e-05	0.000109749	0	0.000109878	0.0445517	0	23067	0.547476
S1_16	++_19065_16105	++	19065	16105	Insertion forward	6	0	2.23844e-05	0.000104404	0	0.000105132	0.0445517	0	23067	0.521119
S1_45	--_19098_16134	--	19098	16134	Deletion reverse	7	0	2.4368e-05	0.0001133	0	0.000113159	0.0519769	0	17143	0.605753
S1_46	--_19119_16156	--	19119	16156	Deletion reverse	26	0	9.2023e-05	0.0004162	0	0.000411796	0.193057	0	17144	0.742162
S1_47	--_19122_19202	--	19122	19202	Insertion reverse	30	0	0.000104477	8.13039e-05	0	8.06228e-05	0.222758	0	20187	0.686598
S1_48	--_19126_19206	--	19126	19206	Insertion reverse	99	0	0.000342548	0.000273126	0	0.000270747	0.735102	0	20187	0.74841
S1_17	++_19204_19124	++	19204	19124	Insertion forward	23	31	6.27365e-05	8.15389e-05	8.3852e-05	8.07159e-05	0.170781	0.244071	20187	0.668076
S1_18	++_19211_19131	++	19211	19131	Insertion forward	71	113	0.000195631	0.000250476	0.000308939	0.000248304	0.527195	0.889678	20187	0.694829
S1_19	++_19216_1342	++	19216	1342	Insertion forward	2	2	5.33439e-06	6.94782e-05	5.29554e-06	6.88563e-05	0.0148506	0.0157465	37981	0.557617
S1_49	--_19514_19591	--	19514	19591	Insertion reverse	34	0	9.98857e-05	7.97995e-05	0	7.92946e-05	0.252459	0	20184	0.734599
S1_20	++_19597_19520	++	19597	19520	Insertion forward	45	38	0.000100676	0.000123971	8.43691e-05	0.000123154	0.334137	0.299184	20184	0.654783
S1_21	++_19638_19519	++	19638	19519	Insertion forward	30	35	6.98188e-05	8.37818e-05	8.09497e-05	8.32041e-05	0.222758	0.275564	20226	0.654783
S1_22	++_19656_19582	++	19656	19582	Insertion forward	25	30	5.66976e-05	6.18304e-05	6.75872e-05	6.15424e-05	0.185632	0.236198	20181	0.669018
S1_23	++_19811_19772	++	19811	19772	Insertion forward	435	109	0.00120885	0.00111982	0.000295067	0.0011138	3.23	0.858185	20146	0.621337
S1_50	--_19879_19926	--	19879	19926	Insertion reverse	9	0	2.93894e-05	3.01541e-05	0	2.99311e-05	0.0668275	0	20154	0.542561

## Sheet: SL2
ID	cID_DI	sense	BP	RI	DVG_type	read_counts_virema	read_counts_ditector	pBP_virema	pRI_virema	pBP_ditector	pRI_ditector	rpht_virema	rpht_ditector	length_dvg	p.real.
S2_37	++_91_6911	++	91	6911	Deletion forward	1	2	1.46e-05	8.44e-05	2.9e-05	8.39e-05	0.0136637	0.0292949	13287	0.624928
S2_39	++_451_5326	++	451	5326	Deletion forward	1	2	3.37e-05	9.57e-05	6.7e-05	9.3e-05	0.0136637	0.0292949	15232	0.520368
S2_9	++_490_18353	++	490	18353	Deletion forward	1	27	2.49e-05	7.66e-06	0.000666782	7.6e-06	0.0136637	0.395482	2244	0.500553
S2_36	++_537_7742	++	537	7742	Deletion forward	1	2	1.91e-05	7.18e-05	3.81e-05	7.15e-05	0.0136637	0.0292949	12902	0.518261
S2_35	++_547_7787	++	547	7787	Deletion forward	1	2	1.93e-05	6.4e-05	3.85e-05	6.37e-05	0.0136637	0.0292949	12867	0.509993
S2_24	++_959_7325	++	959	7325	Deletion forward	2	3	0.000119926	0.000102976	0.000178646	0.000102328	0.0273273	0.0439424	13741	0.665483
S2_18	++_1023_15414	++	1023	15414	Deletion forward	2	4	0.000113772	7.84e-05	0.000225887	7.79e-05	0.0273273	0.0585899	5716	0.679855
S2_34	++_2357_13099	++	2357	13099	Deletion forward	1	2	7.17e-05	4.98e-05	0.000142602	4.94e-05	0.0136637	0.0292949	9365	0.503752
S2_75	--_3034_3101	--	3034	3101	Insertion reverse	8	0	0.000432877	0.000508195	0	0.000504764	0.109309	0	20174	0.80171
S2_16	++_3108_3041	++	3108	3041	Insertion forward	5	4	0.000314406	0.000271003	0.000249532	0.000269484	0.0683184	0.0585899	20174	0.611181
S2_61	-+_3143_2434	-+	3143	2434	3cb/sb	1	2	6.86e-05	7.67e-05	0.000136156	7.62e-05	0.0136637	0.0292949	34637	0.554936
S2_23	++_3216_3156	++	3216	3156	Insertion forward	3	3	0.000232234	0.000211491	0.00022941	0.000210099	0.040991	0.0439424	20167	0.652926
S2_20	++_3776_3741	++	3776	3741	Insertion forward	4	3	0.000345991	0.000267219	0.000256542	0.00026347	0.0546547	0.0439424	20142	0.679578
S2_30	++_4324_4076	++	4324	4076	Insertion forward	2	2	0.000121131	0.000139919	0.000119546	0.000138351	0.0273273	0.0292949	20355	0.687378
S2_41	++_4478_7649	++	4478	7649	Deletion forward	1	2	6.65e-05	6.39e-05	0.000131874	6.35e-05	0.0136637	0.0292949	16936	0.679855
S2_62	-+_5428_2	-+	5428	2	3cb/sb	1	2	7.42e-05	0.0121951	0.000145085	0.00578035	0.0136637	0.0292949	34784	0.575983
S2_45	++_6013_6316	++	6013	6316	Deletion forward	1	2	7.3e-05	8.35e-05	0.000144509	8.25e-05	0.0136637	0.0292949	19804	0.63933
S2_46	++_6074_5996	++	6074	5996	Insertion forward	1	2	7.73e-05	6.74e-05	0.000152753	6.64e-05	0.0136637	0.0292949	20185	0.679855
S2_40	++_6116_9397	++	6116	9397	Deletion forward	1	2	9.43e-05	6.51e-05	0.000186829	6.47e-05	0.0136637	0.0292949	16826	0.645733
S2_43	++_6282_8260	++	6282	8260	Deletion forward	1	2	7.24e-05	7.75e-05	0.000143338	7.7e-05	0.0136637	0.0292949	18129	0.687378
S2_28	++_6362_6280	++	6362	6280	Insertion forward	3	2	0.000276421	0.000219732	0.000178524	0.000217723	0.040991	0.0292949	20189	0.669812
S2_3	++_7020_7069	++	7020	7069	Deletion forward	50	101	0.00405055	0.00317723	0.00804012	0.00313676	0.683184	1.47939	20058	0.513021
S2_49	++_7667_3525	++	7667	3525	Insertion forward	1	2	6.83e-05	6.52e-05	0.000135916	6.43e-05	0.0136637	0.0292949	24249	0.643508
S2_25	++_8080_7998	++	8080	7998	Insertion forward	2	3	0.000137722	0.000106678	0.000204666	0.000105921	0.0273273	0.0439424	20189	0.625564
S2_44	++_8320_10262	++	8320	10262	Deletion forward	1	2	7.37e-05	6e-05	0.000146649	5.92e-05	0.0136637	0.0292949	18165	0.533334
S2_42	++_9626_12759	++	9626	12759	Deletion forward	1	2	7.1e-05	5.19e-05	0.000141483	5.14e-05	0.0136637	0.0292949	16974	0.515245
S2_38	++_10180_15566	++	10180	15566	Deletion forward	1	2	6.31e-05	2.58e-05	0.000123985	2.56e-05	0.0136637	0.0292949	14721	0.515245
S2_47	++_10439_9393	++	10439	9393	Insertion forward	1	2	6.45e-05	6.61e-05	0.000127812	6.57e-05	0.0136637	0.0292949	21153	0.645733
S2_29	++_11513_11454	++	11513	11454	Insertion forward	2	2	8.96e-05	8.37e-05	8.9e-05	8.31e-05	0.0273273	0.0292949	20166	0.649184
S2_32	++_11537_1311	++	11537	1311	Insertion forward	2	2	9.16e-05	0.000109421	9.11e-05	0.000108525	0.0273273	0.0292949	30333	0.637721
S2_10	++_11661_11558	++	11661	11558	Insertion forward	18	17	0.00156658	0.000873999	0.00147059	0.000869145	0.245946	0.249007	20210	0.50625
S2_21	++_12811_12766	++	12811	12766	Insertion forward	3	3	0.000153108	0.000159447	0.000151883	0.000158253	0.040991	0.0439424	20152	0.520292
S2_13	-+_13363_13346	-+	13363	13346	3cb/sb	4	6	0.000181579	0.000189045	0.000269978	0.000187626	0.0546547	0.0878848	13505	0.654598
S2_14	++_13370_13281	++	13370	13281	Insertion forward	4	6	0.000182657	0.000156226	0.000272171	0.000155189	0.0546547	0.0878848	20196	0.654598
S2_55	++_13905_4068	++	13905	4068	Insertion forward	1	2	3.85e-05	7.09e-05	7.65e-05	7.01e-05	0.0136637	0.0292949	29944	0.539788
S2_26	++_14763_1261	++	14763	1261	Insertion forward	2	3	0.000120344	0.000103665	0.000178518	0.000102712	0.0273273	0.0439424	33609	0.683832
S2_50	++_14772_10123	++	14772	10123	Insertion forward	1	2	5.85e-05	8.9e-05	0.000116353	8.85e-05	0.0136637	0.0292949	24756	0.641222
S2_27	++_14894_14800	++	14894	14800	Insertion forward	17	2	0.000868277	0.000912017	0.000101456	0.000906328	0.232282	0.0292949	20201	0.699057
S2_11	++_14897_14804	++	14897	14804	Insertion forward	2	7	0.000102438	0.000104357	0.000356561	0.00010367	0.0273273	0.102532	20200	0.615395
S2_58	++_15601_3438	++	15601	3438	Insertion forward	1	2	2.29e-05	6.16e-05	4.56e-05	6.09e-05	0.0136637	0.0292949	32270	0.528436
S2_22	++_15615_15558	++	15615	15558	Insertion forward	3	3	6.56e-05	8.03e-05	6.53e-05	7.94e-05	0.040991	0.0439424	20164	0.530985
S2_12	++_15715_15679	++	15715	15679	Insertion forward	5	6	0.000191755	0.000112946	0.000227842	0.000112135	0.0683184	0.0878848	20143	0.584256
S2_78	--_16121_16260	--	16121	16260	Insertion reverse	5	0	0.000177091	8.22e-05	0	8.18e-05	0.0683184	0	20246	0.729368
S2_52	++_16252_8893	++	16252	8893	Insertion forward	1	2	1.61e-05	6.25e-05	3.21e-05	6.2e-05	0.0136637	0.0292949	27466	0.597437
S2_15	++_16269_16149	++	16269	16149	Insertion forward	5	5	8.06e-05	0.000182762	8.02e-05	0.000181931	0.0683184	0.0732374	20227	0.55649
S2_56	++_16275_6332	++	16275	6332	Insertion forward	1	2	1.58e-05	8.7e-05	3.14e-05	8.58e-05	0.0136637	0.0292949	30050	0.540867
S2_31	++_16508_10626	++	16508	10626	Insertion forward	2	2	5.64e-05	0.000121929	5.6e-05	0.000121014	0.0273273	0.0292949	25989	0.577162
S2_77	--_16695_16763	--	16695	16763	Insertion reverse	5	0	0.000108029	0.000161598	0	0.000158927	0.0683184	0	20175	0.710439
S2_17	++_16723_16682	++	16723	16682	Insertion forward	4	4	9.37e-05	9.03e-05	9.31e-05	8.95e-05	0.0546547	0.0585899	20148	0.568498
S2_59	++_16728_4444	++	16728	4444	Insertion forward	1	2	2.41e-05	6.7e-05	4.8e-05	6.65e-05	0.0136637	0.0292949	32391	0.535411
S2_48	++_17148_14343	++	17148	14343	Insertion forward	1	2	1.69e-05	8.18e-05	3.35e-05	8.15e-05	0.0136637	0.0292949	22912	0.52543
S2_54	++_17697_8418	++	17697	8418	Insertion forward	1	2	2.15e-05	6.57e-05	4.29e-05	6.54e-05	0.0136637	0.0292949	29386	0.575507
S2_53	++_18016_9077	++	18016	9077	Insertion forward	1	2	5.85e-06	7.89e-05	1.16e-05	7.83e-05	0.0136637	0.0292949	29046	0.645476
S2_60	++_18483_4929	++	18483	4929	Insertion forward	1	2	5.24e-06	6.88e-05	1.04e-05	6.82e-05	0.0136637	0.0292949	33661	0.523734
S2_72	++_18503_18498	++	18503	18498	Insertion forward	13	0	6.51e-05	6.68e-05	0	6.69e-05	0.177628	0	20112	0.774718
S2_57	++_18635_7069	++	18635	7069	Insertion forward	1	2	7.7e-06	6.35e-05	1.52e-05	6.27e-05	0.0136637	0.0292949	31673	0.502115
S2_51	++_18762_11759	++	18762	11759	Insertion forward	1	2	7.76e-06	8.34e-05	1.54e-05	8.23e-05	0.0136637	0.0292949	27110	0.589736
S2_63	++_18821_3698	++	18821	3698	Insertion forward	1	2	7.93e-06	6.8e-05	1.56e-05	6.75e-05	0.0136637	0.0292949	35230	0.534957
S2_19	++_18830_9456	++	18830	9456	Insertion forward	2	4	1.56e-05	0.000161082	3.09e-05	0.000160269	0.0273273	0.0585899	29481	0.514186
S2_76	--_19098_16134	--	19098	16134	Deletion reverse	7	0	3.46e-05	0.000236463	0	0.000238786	0.0956457	0	17143	0.595324
S2_69	--_19119_16156	--	19119	16156	Deletion reverse	20	0	0.000105052	0.000653851	0	0.000646935	0.273273	0	17144	0.734217
S2_67	--_19122_19202	--	19122	19202	Insertion reverse	38	0	0.000194151	0.00017132	0	0.000169905	0.51922	0	20187	0.773703
S2_65	--_19126_19206	--	19126	19206	Insertion reverse	110	0	0.000557292	0.000507186	0	0.000502536	1.503	0	20187	0.814802
S2_74	--_19126_19212	--	19126	19212	Insertion reverse	10	0	5.07e-05	4.61e-05	0	4.57e-05	0.136637	0	20193	0.512729
S2_71	--_19188_19258	--	19188	19258	Insertion reverse	14	0	6.44e-05	6.86e-05	0	6.8e-05	0.191291	0	20177	0.505955
S2_33	++_19203_1037	++	19203	1037	Insertion forward	2	2	9.08e-06	0.000111161	9e-06	0.000110601	0.0273273	0.0292949	38273	0.589736
S2_6	++_19204_19124	++	19204	19124	Insertion forward	33	45	0.000149721	0.000170253	0.000202426	0.000168316	0.450901	0.659136	20187	0.729586
S2_2	++_19211_19131	++	19211	19131	Insertion forward	84	126	0.000390306	0.000439524	0.000580629	0.000435664	1.14775	1.84558	20187	0.729361
S2_5	++_19347_19805	++	19347	19805	Deletion forward	43	62	0.00016226	0.000143321	0.000232832	0.000142693	0.587538	0.908143	19649	0.714567
S2_64	++_19462_14035	++	19462	14035	Insertion forward	2	1	1e-05	8.12e-05	4.97e-06	8e-05	0.0273273	0.0146475	25534	0.598095
S2_68	--_19514_19591	--	19514	19591	Insertion reverse	35	0	0.000160132	0.00012644	0	0.000125695	0.478229	0	20184	0.708087
S2_70	--_19531_19620	--	19531	19620	Insertion reverse	16	0	6.66e-05	5.21e-05	0	5.17e-05	0.218619	0	20196	0.628975
S2_7	++_19597_19520	++	19597	19520	Insertion forward	27	38	9.27e-05	0.000115916	0.000129448	0.000115218	0.368919	0.556604	20184	0.56579
S2_8	++_19656_19582	++	19656	19582	Insertion forward	27	30	9.43e-05	0.000101233	0.000104109	0.000100814	0.368919	0.439424	20181	0.654783
S2_1	++_19804_19765	++	19804	19765	Insertion forward	0	144	0	0	0.00048276	0	0	2.10924	20146	0.524666
S2_66	--_19805_19347	--	19805	19347	Deletion reverse	39	0	0.000129989	0.000147166	0	0.000146459	0.532883	0	19649	0.77896
S2_4	++_19811_19772	++	19811	19772	Insertion forward	423	89	0.00146637	0.00143041	0.000301362	0.00142398	5.77973	1.30362	20146	0.621337
S2_73	--_19879_19926	--	19879	19926	Insertion reverse	13	0	5.42e-05	5.7e-05	0	5.66e-05	0.177628	0	20154	0.586008

## Sheet: SL3
ID	cID_DI	sense	BP	RI	DVG_type	read_counts_virema	read_counts_ditector	pBP_virema	pRI_virema	pBP_ditector	pRI_ditector	rpht_virema	rpht_ditector	length_dvg	p.real.
S3_87	-+_19191_3926	-+	19191	3926	3cb/sb	2	2	3.85398e-06	7.0917e-05	3.81923e-06	7.01238e-05	0.0102444	0.0109505	17097	0.500063
S3_86	+-_19958_20105	+-	19958	20105	5cb/sb	2	2	3.27134e-06	0.00662252	3.24798e-06	0.00291971	0.0102444	0.0109505	40063	0.607031
S3_54	++_394_18355	++	394	18355	Deletion forward	51	95	0.000573646	0.000123243	0.00106169	0.000122406	0.261233	0.520148	2146	0.660963
S3_60	++_489_18352	++	489	18352	Deletion forward	7	93	5.55481e-05	1.75175e-05	0.000733225	1.7392e-05	0.0358556	0.509197	2244	0.58885
S3_61	++_489_18353	++	489	18353	Deletion forward	9	19	7.14189e-05	2.2298e-05	0.000149799	2.21338e-05	0.0461	0.10403	2243	0.59268
S3_67	++_490_18353	++	490	18353	Deletion forward	31	1109	0.000249381	7.68043e-05	0.00884095	7.62386e-05	0.158789	6.07204	2244	0.734613
S3_68	++_490_19077	++	490	19077	Deletion forward	6	90	4.82672e-05	1.07221e-05	0.00071748	1.06007e-05	0.0307333	0.492772	1520	0.541659
S3_66	++_490_17713	++	490	17713	Deletion forward	2	51	1.60891e-05	1.65548e-05	0.000406572	1.64921e-05	0.0102444	0.279237	2884	0.586478
S3_64	++_490_15009	++	490	15009	Deletion forward	10	20	8.04453e-05	0.000213015	0.00015944	0.000211672	0.0512222	0.109505	5588	0.709498
S3_65	++_490_15015	++	490	15015	Deletion forward	8	10	6.43563e-05	0.000174398	7.972e-05	0.00017319	0.0409778	0.0547524	5582	0.587822
S3_63	++_490_12322	++	490	12322	Deletion forward	5	7	4.02227e-05	0.000112575	5.5804e-05	0.00011197	0.0256111	0.0383267	8275	0.54763
S3_62	++_490_11905	++	490	11905	Deletion forward	4	7	3.21781e-05	8.6552e-05	5.5804e-05	8.55999e-05	0.0204889	0.0383267	8692	0.54763
S3_69	++_491_2757	++	491	2757	Deletion forward	4	2	3.23353e-05	8.76674e-05	1.60373e-05	8.71878e-05	0.0204889	0.0109505	17841	0.510447
S3_70	++_518_16218	++	518	16218	Deletion forward	7	11	4.7645e-05	6.43465e-05	7.43293e-05	6.39731e-05	0.0358556	0.0602276	4407	0.543116
S3_71	++_573_18355	++	573	18355	Deletion forward	20	39	0.000139237	4.83308e-05	0.000270535	4.80024e-05	0.102444	0.213534	2325	0.52817
S3_50	++_3328_6618	++	3328	6618	Deletion forward	2	2	6.33392e-05	9.04568e-05	6.29247e-05	8.95496e-05	0.0102444	0.0109505	16817	0.578901
S3_53	++_3888_8991	++	3888	8991	Deletion forward	2	4	7.64409e-05	5.99844e-05	0.00015201	5.94071e-05	0.0102444	0.021901	15004	0.659749
S3_56	++_4501_7999	++	4501	7999	Deletion forward	3	3	7.56869e-05	6.17005e-05	7.51089e-05	6.13234e-05	0.0153667	0.0164257	16609	0.581898
S3_57	++_4576_5609	++	4576	5609	Deletion forward	2	2	5.34031e-05	6.30517e-05	5.29353e-05	6.25469e-05	0.0102444	0.0109505	19074	0.548921
S3_58	++_4576_6935	++	4576	6935	Deletion forward	2	2	5.34031e-05	7.3346e-05	5.29353e-05	7.282e-05	0.0102444	0.0109505	17748	0.548921
S3_74	++_6697_14293	++	6697	14293	Deletion forward	3	3	9.49698e-05	0.000108771	9.43248e-05	0.000108331	0.0153667	0.0164257	12511	0.540242
S3_75	++_7020_7069	++	7020	7069	Deletion forward	218	400	0.00744586	0.00613117	0.01339	0.00604917	1.11664	2.1901	20058	0.513021
S3_80	++_8072_8903	++	8072	8903	Deletion forward	4	4	0.000105739	0.00010296	0.000104668	0.000102041	0.0204889	0.021901	19276	0.581898
S3_84	++_9932_9984	++	9932	9984	Deletion forward	4	4	6.94203e-05	8.2602e-05	6.90095e-05	8.21338e-05	0.0204889	0.021901	20055	0.592808
S3_1	++_10383_10514	++	10383	10514	Deletion forward	2	2	6.93145e-05	6.11958e-05	6.87616e-05	6.07792e-05	0.0102444	0.0109505	19976	0.554298
S3_2	++_10935_13183	++	10935	13183	Deletion forward	3	3	9.18836e-05	7.70238e-05	9.1302e-05	7.60418e-05	0.0153667	0.0164257	17859	0.590335
S3_5	++_12244_14078	++	12244	14078	Deletion forward	6	10	0.000160793	7.11044e-05	0.000265858	7.00476e-05	0.0307333	0.0547524	18273	0.502764
S3_8	++_13865_13897	++	13865	13897	Deletion forward	5	1	6.17688e-05	6.30541e-05	1.22739e-05	6.26991e-05	0.0256111	0.00547524	20075	0.692763
S3_26	++_18542_18549	++	18542	18549	Deletion forward	36	0	6.37205e-05	6.4917e-05	0	6.45353e-05	0.1844	0	20100	0.7499
S3_90	--_12235_489	--	12235	489	Deletion reverse	6	0	0.000153457	4.76126e-05	0	4.73048e-05	0.0307333	0	8361	0.616802
S3_91	--_13893_13861	--	13893	13861	Deletion reverse	6	0	7.79768e-05	7.49625e-05	0	7.4487e-05	0.0307333	0	20075	0.743053
S3_92	--_14077_12243	--	14077	12243	Deletion reverse	5	0	5.98036e-05	0.000135388	0	0.000134282	0.0256111	0	18273	0.61519
S3_95	--_14801_489	--	14801	489	Deletion reverse	9	0	0.000155661	7.14189e-05	0	7.09572e-05	0.0461	0	5795	0.74876
S3_96	--_15007_489	--	15007	489	Deletion reverse	11	0	0.000238762	8.72898e-05	0	8.67255e-05	0.0563445	0	5589	0.72085
S3_97	--_15008_489	--	15008	489	Deletion reverse	13	0	0.000280644	0.000103161	0	0.000102494	0.0665889	0	5588	0.72085
S3_98	--_15014_489	--	15014	489	Deletion reverse	8	0	0.000174372	6.34835e-05	0	6.30731e-05	0.0409778	0	5582	0.730793
S3_99	--_15290_489	--	15290	489	Deletion reverse	9	0	0.000242686	7.14189e-05	0	7.09572e-05	0.0461	0	5306	0.749869
S3_103	--_18357_488	--	18357	488	Deletion reverse	6	0	1.45988e-05	4.82563e-05	0	4.79931e-05	0.0307333	0	2238	0.551348
S3_104	--_18528_488	--	18528	488	Deletion reverse	8	0	1.42812e-05	6.43418e-05	0	6.39908e-05	0.0409778	0	2067	0.689551
S3_105	--_18532_489	--	18532	489	Deletion reverse	8	0	1.44442e-05	6.34835e-05	0	6.30731e-05	0.0409778	0	2064	0.689551
S3_106	--_18545_489	--	18545	489	Deletion reverse	7	0	1.27071e-05	5.55481e-05	0	5.51889e-05	0.0358556	0	2051	0.502394
S3_107	--_18549_18542	--	18549	18542	Deletion reverse	33	0	5.95073e-05	5.84105e-05	0	5.79895e-05	0.169033	0	20100	0.500583
S3_108	--_19119_16156	--	19119	16156	Deletion reverse	53	0	0.000108261	0.000697258	0	0.000689556	0.271478	0	17144	0.725246
S3_116	--_19805_11177	--	19805	11177	Deletion reverse	9	0	1.04553e-05	0.000190006	0	0.000188695	0.0461	0	11479	0.720563
S3_117	--_19805_11720	--	19805	11720	Deletion reverse	7	0	8.13189e-06	0.000241688	0	0.000239923	0.0358556	0	12022	0.608987
S3_118	--_19805_19769	--	19805	19769	Deletion reverse	7	0	8.13189e-06	8.62031e-06	0	8.56953e-06	0.0358556	0	20071	0.54072
S3_28	++_1903_1868	++	1903	1868	Insertion forward	5	34	0.000118497	0.000114587	0.000800923	0.000112979	0.0256111	0.186158	20142	0.657738
S3_45	++_2148_2098	++	2148	2098	Insertion forward	3	3	7.00558e-05	6.97156e-05	6.96427e-05	6.89291e-05	0.0153667	0.0164257	20157	0.556731
S3_46	++_3108_3041	++	3108	3041	Insertion forward	13	11	0.000313707	0.000279084	0.000263574	0.000277594	0.0665889	0.0602276	20174	0.654598
S3_47	++_3162_3090	++	3162	3090	Insertion forward	4	1	0.000106499	8.32068e-05	2.64845e-05	8.2619e-05	0.0204889	0.00547524	20179	0.723196
S3_48	++_3216_3156	++	3216	3156	Insertion forward	5	5	0.000163244	0.000139117	0.000161134	0.000138427	0.0256111	0.0273762	20167	0.578214
S3_49	++_3228_3091	++	3228	3091	Insertion forward	4	18	0.000132096	8.2893e-05	0.000586415	8.22893e-05	0.0204889	0.0985543	20244	0.596399
S3_51	++_3708_3643	++	3708	3643	Insertion forward	4	4	0.000108454	7.78877e-05	0.000107339	7.60963e-05	0.0204889	0.021901	20172	0.554298
S3_52	++_3776_3741	++	3776	3741	Insertion forward	3	7	0.000112116	8.22481e-05	0.000258474	8.09127e-05	0.0153667	0.0383267	20142	0.612547
S3_55	++_4467_4387	++	4467	4387	Insertion forward	2	2	5.36797e-05	6.77736e-05	5.33504e-05	6.71186e-05	0.0102444	0.0109505	20187	0.576599
S3_59	++_4834_4789	++	4834	4789	Insertion forward	2	1	0.000153692	0.000117723	7.55572e-05	0.000115247	0.0102444	0.00547524	20152	0.563381
S3_72	++_6074_5996	++	6074	5996	Insertion forward	3	3	8.94508e-05	7.87712e-05	8.85687e-05	7.7694e-05	0.0153667	0.0164257	20185	0.629647
S3_73	++_6362_6280	++	6362	6280	Insertion forward	2	1	8.23757e-05	6.88089e-05	3.99712e-05	6.82338e-05	0.0102444	0.00547524	20189	0.661081
S3_76	++_7305_7182	++	7305	7182	Insertion forward	3	2	6.70676e-05	7.04027e-05	4.43046e-05	6.97318e-05	0.0153667	0.0109505	20230	0.604754
S3_77	++_7566_7513	++	7566	7513	Insertion forward	5	5	0.000110348	0.000119809	0.000109704	0.00011905	0.0256111	0.0273762	20160	0.649184
S3_78	++_7575_7519	++	7575	7519	Insertion forward	6	4	0.000130095	0.000133242	8.62496e-05	0.000132287	0.0307333	0.021901	20163	0.614645
S3_79	++_7984_7934	++	7984	7934	Insertion forward	3	5	6.39932e-05	6.11434e-05	0.000106069	6.0889e-05	0.0153667	0.0273762	20157	0.570949
S3_81	++_8080_7998	++	8080	7998	Insertion forward	5	4	0.00012673	0.000102862	0.00010048	0.000102193	0.0256111	0.021901	20189	0.548128
S3_82	++_8238_8079	++	8238	8079	Insertion forward	2	1	6.6291e-05	5.07395e-05	3.28645e-05	5.03183e-05	0.0102444	0.00547524	20266	0.504123
S3_83	++_8515_3694	++	8515	3694	Insertion forward	3	3	5.50277e-05	7.76578e-05	5.46448e-05	7.68797e-05	0.0153667	0.0164257	24928	0.585067
S3_85	++_9969_9916	++	9969	9916	Insertion forward	4	3	7.90014e-05	7.21423e-05	5.86992e-05	7.17219e-05	0.0204889	0.0164257	20160	0.556825
S3_3	++_11521_11461	++	11521	11461	Insertion forward	8	3	0.000122111	0.000111874	4.55166e-05	0.000111088	0.0409778	0.0164257	20167	0.671411
S3_4	++_11701_10331	++	11701	10331	Insertion forward	2	4	7.27855e-05	6.39795e-05	0.000144624	6.34095e-05	0.0102444	0.021901	21477	0.61297
S3_6	++_13506_8243	++	13506	8243	Insertion forward	2	2	4.44267e-05	6.58198e-05	4.40946e-05	6.52358e-05	0.0102444	0.0109505	25370	0.576599
S3_7	++_13811_13692	++	13811	13692	Insertion forward	8	8	0.000133309	0.000121818	0.000132492	0.000120531	0.0409778	0.0438019	20226	0.602714
S3_9	++_14239_14176	++	14239	14176	Insertion forward	5	5	0.000117387	0.000121227	0.000116885	0.000120262	0.0256111	0.0273762	20170	0.590335
S3_10	++_14889_14795	++	14889	14795	Insertion forward	5	7	7.65685e-05	8.62813e-05	0.00010654	8.58104e-05	0.0256111	0.0383267	20201	0.649184
S3_11	++_14894_14800	++	14894	14800	Insertion forward	60	12	0.000941191	0.00104087	0.00018705	0.00103464	0.307333	0.0657029	20201	0.761795
S3_12	++_14897_14804	++	14897	14804	Insertion forward	13	25	0.00020674	0.000216425	0.000395883	0.000215104	0.0665889	0.136881	20200	0.614783
S3_13	++_15715_15679	++	15715	15679	Insertion forward	9	12	0.000121666	7.66381e-05	0.000160709	7.60084e-05	0.0461	0.0657029	20143	0.646692
S3_14	++_16269_16149	++	16269	16149	Insertion forward	9	8	7.56697e-05	0.000121044	6.70112e-05	0.000120109	0.0461	0.0438019	20227	0.581619
S3_15	++_16313_5826	++	16313	5826	Insertion forward	2	2	2.44382e-05	0.000103654	2.4261e-05	0.000102627	0.0102444	0.0109505	30594	0.515565
S3_16	++_16571_16479	++	16571	16479	Insertion forward	4	2	4.79559e-05	6.09951e-05	2.36838e-05	6.07128e-05	0.0204889	0.0109505	20199	0.530001
S3_17	++_16572_16459	++	16572	16459	Insertion forward	11	13	0.000133648	0.000159798	0.000156055	0.000158849	0.0563445	0.0711781	20220	0.566457
S3_18	++_17064_2141	++	17064	2141	Insertion forward	3	3	4.0959e-05	7.34232e-05	4.05762e-05	7.30336e-05	0.0153667	0.0164257	35030	0.516798
S3_19	++_17611_4868	++	17611	4868	Insertion forward	2	2	1.63867e-05	0.000108026	1.62831e-05	0.000106935	0.0102444	0.0109505	32850	0.500063
S3_20	++_17863_4670	++	17863	4670	Insertion forward	3	3	4.7288e-06	0.00010165	4.70296e-06	0.000101061	0.0153667	0.0164257	33300	0.580511
S3_21	++_17923_8224	++	17923	8224	Insertion forward	2	3	5.74501e-06	7.24822e-05	8.53056e-06	7.19839e-05	0.0102444	0.0164257	29806	0.509825
S3_22	++_17932_12625	++	17932	12625	Insertion forward	2	4	4.71747e-06	6.45474e-05	9.35751e-06	6.41478e-05	0.0102444	0.021901	25414	0.549051
S3_23	++_18017_11355	++	18017	11355	Insertion forward	2	2	3.38089e-06	6.13516e-05	3.3702e-06	6.08384e-05	0.0102444	0.0109505	26769	0.589736
S3_24	++_18125_5719	++	18125	5719	Insertion forward	3	3	8.76091e-06	0.000102958	8.73063e-06	0.000102159	0.0153667	0.0164257	32513	0.546516
S3_25	++_18175_9144	++	18175	9144	Insertion forward	2	2	5.64632e-06	6.95846e-05	5.60318e-06	6.93001e-05	0.0102444	0.0109505	29138	0.523734
S3_27	++_19030_16070	++	19030	16070	Insertion forward	5	0	8.85421e-06	6.11643e-05	0	6.17986e-05	0.0256111	0	23067	0.570717
S3_29	++_19117_16156	++	19117	16156	Insertion forward	15	9	3.02863e-05	0.000197337	1.78915e-05	0.000195157	0.0768334	0.0492772	23068	0.525424
S3_30	++_19129_1717	++	19129	1717	Insertion forward	2	2	4.11515e-06	6.30895e-05	4.0702e-06	6.26704e-05	0.0102444	0.0109505	37519	0.523734
S3_31	++_19204_19124	++	19204	19124	Insertion forward	88	124	0.000166586	0.000179512	0.000232776	0.000177475	0.450756	0.67893	20187	0.69108
S3_32	++_19210_19148	++	19210	19148	Insertion forward	63	39	0.000122303	0.000114829	7.5079e-05	0.000113734	0.3227	0.213534	20169	0.607328
S3_33	++_19211_19131	++	19211	19131	Insertion forward	301	458	0.000586004	0.000620126	0.000884841	0.000614682	1.54179	2.50766	20187	0.762405
S3_34	++_19214_19128	++	19214	19128	Insertion forward	29	57	5.49297e-05	6.01261e-05	0.000107256	5.94958e-05	0.148545	0.312089	20193	0.645317
S3_35	++_19237_3866	++	19237	3866	Insertion forward	2	2	3.90089e-06	8.74049e-05	3.86837e-06	7.91421e-05	0.0102444	0.0109505	35478	0.522937
S3_36	++_19555_11989	++	19555	11989	Insertion forward	2	2	2.34812e-06	6.13027e-05	2.33928e-06	6.05638e-05	0.0102444	0.0109505	27673	0.546516
S3_37	++_19597_19520	++	19597	19520	Insertion forward	110	123	0.000126388	0.000156881	0.000140314	0.000156083	0.563445	0.673455	20184	0.692655
S3_38	++_19625_19536	++	19625	19536	Insertion forward	59	61	6.58498e-05	7.9402e-05	6.77832e-05	7.90657e-05	0.302211	0.33399	20196	0.620773
S3_39	++_19638_19519	++	19638	19519	Insertion forward	69	82	8.27678e-05	9.94847e-05	9.77967e-05	9.89439e-05	0.353433	0.44897	20226	0.654783
S3_40	++_19656_19582	++	19656	19582	Insertion forward	89	114	0.000105899	0.000112029	0.000134908	0.000111583	0.455878	0.624177	20181	0.692655
S3_41	++_19805_19766	++	19805	19766	Insertion forward	0	876	0	0	0.00101271	0	0	4.79631	20146	0.504343
S3_42	++_19807_19768	++	19807	19768	Insertion forward	0	188	0	0	0.000219089	0	0	1.02935	20146	0.504343
S3_43	++_19808_19769	++	19808	19769	Insertion forward	0	131	0	0	0.000154077	0	0	0.717257	20146	0.504343
S3_44	++_19811_19772	++	19811	19772	Insertion forward	1116	269	0.00134479	0.00133861	0.000315634	0.00133238	5.7164	1.47284	20146	0.666472
S3_102	--_1613_1679	--	1613	1679	Insertion reverse	6	0	9.70654e-05	0.000141717	0	0.000140617	0.0307333	0	20173	0.745002
S3_120	--_3034_3101	--	3034	3101	Insertion reverse	15	0	0.000319809	0.000365702	0	0.00036346	0.0768334	0	20174	0.733398
S3_121	--_7513_7569	--	7513	7569	Insertion reverse	7	0	0.000167733	0.000152529	0	0.000151686	0.0358556	0	20163	0.72951
S3_122	--_7992_8074	--	7992	8074	Insertion reverse	5	0	0.00010337	0.00013195	0	0.000130695	0.0256111	0	20189	0.685311
S3_88	--_11455_11515	--	11455	11515	Insertion reverse	7	0	9.61908e-05	0.000104662	0	0.000104069	0.0358556	0	20167	0.736356
S3_89	--_11459_11590	--	11459	11590	Insertion reverse	5	0	6.94927e-05	0.000110278	0	0.00010956	0.0256111	0	20238	0.692763
S3_93	--_14230_14398	--	14230	14398	Insertion reverse	7	0	0.00016752	0.000195892	0	0.000193707	0.0358556	0	20275	0.740637
S3_94	--_14796_14890	--	14796	14890	Insertion reverse	5	0	8.6192e-05	7.6903e-05	0	7.63709e-05	0.0256111	0	20201	0.6798
S3_100	--_15422_15511	--	15422	15511	Insertion reverse	7	0	8.30545e-05	8.50723e-05	0	8.39469e-05	0.0358556	0	20196	0.501875
S3_101	--_16059_19020	--	16059	19020	Insertion reverse	35	0	0.00043454	6.59513e-05	0	6.55454e-05	0.179278	0	23068	0.732355
S3_109	--_19122_19202	--	19122	19202	Insertion reverse	112	0	0.000225745	0.000210458	0	0.000208737	0.573689	0	20187	0.719675
S3_110	--_19126_19206	--	19126	19206	Insertion reverse	426	0	0.000853923	0.000818274	0	0.000811093	2.18207	0	20187	0.796873
S3_111	--_19126_19212	--	19126	19212	Insertion reverse	40	0	8.01806e-05	7.72754e-05	0	7.67348e-05	0.204889	0	20193	0.77719
S3_112	--_19176_19728	--	19176	19728	Insertion reverse	6	0	1.11812e-05	7.09235e-06	0	7.04756e-06	0.0307333	0	20659	0.507139
S3_113	--_19514_19591	--	19514	19591	Insertion reverse	104	0	0.000157983	0.000125596	0	0.000124969	0.532711	0	20184	0.744664
S3_114	--_19531_19620	--	19531	19620	Insertion reverse	61	0	8.34473e-05	6.71436e-05	0	6.67046e-05	0.312456	0	20196	0.774718
S3_115	--_19580_19728	--	19580	19728	Insertion reverse	12	0	1.50337e-05	1.41847e-05	0	1.40951e-05	0.0614667	0	20255	0.507139
S3_119	--_19879_19926	--	19879	19926	Insertion reverse	60	0	8.26186e-05	8.76679e-05	0	8.7104e-05	0.307333	0	20154	0.798548
