# Supplementary material for: Intra-Host Citrus Tristeza Virus Populations during Prolonged Infection Initiated by a Well-Defined Sequence Variant in Nicotiana benthamiana
Source: Viruses. 2024 Aug 30;16(9):1385. doi: 10.3390/v16091385 (PMC11437405; doi:10.3390/v16091385)
Supplement: Supplementary file 1 [file viruses-16-01385-s001.zip › Table S2.xlsx]

## Sheet: AllSamples
cID_DI	sense	Upstream_StartSite	BP	Downstream_StartSite	SequenceAtStartSite	Upstream_StopSite	RI	Downstream_StopSite	SequenceAtStopSite	DVG_type	read_counts_virema	read_counts_ditector	pBP_virema	pRI_virema	pBP_ditector	pRI_ditector	rpht_virema	rpht_ditector	length_dvg	p.real.
++_91_6911	++	81	91	101	TAATATTCCCACAACAAAAAT	6901	6911	6921	GTAGCGATAGTGACGTTTCTA	Deletion forward	1	2	1.46e-05	8.44e-05	2.9e-05	8.39e-05	0.0136637	0.0292949	13287	0.624928
++_189_18409	++	179	189	199	CTGGCGCAAACTTAACACCAT	18399	18409	18419	TACTAGCGGACAAACTTTCGT	Deletion forward	1	3	8.99038e-05	1.68751e-05	0.000267857	1.67774e-05	0.0327256	0.104098	1887	0.528326
++_190_15885	++	180	190	200	TGGCGCAAACTTAACACCATA	15875	15885	15895	GGCTGGGACTCCACATTTAAA	Deletion forward	1	2	9.09339e-05	5.60507e-05	0.000180457	5.57414e-05	0.0327256	0.0693986	4412	0.557014
++_232_18356	++	222	232	242	TCTGTTAGAATCACCAAGGTG	18346	18356	18366	TAACTTTAATTCGAACAAATA	Deletion forward	13	19	0.000378017	9.95551e-05	0.000547961	9.88691e-05	0.131205	0.204222	1983	0.510349
++_394_18355	++	384	394	404	CCCGTTATCAACGCATCTGGC	18345	18355	18365	CTAACTTTAATTCGAACAAAT	Deletion forward	51	95	0.000573646	0.000123243	0.00106169	0.000122406	0.261233	0.520148	2146	0.660963
++_430_2499	++	420	430	440	TCTGTCGCGGGTTTTTCGAGG	2489	2499	2509	ACGTGTTCTTAGATTGCGAGA	Deletion forward	1	2	8.02955e-05	0.000113856	0.000159084	0.00011325	0.0327256	0.0693986	18038	0.590463
++_451_5326	++	441	451	461	TTTTCTCTGTGCAAACCTCCG	5316	5326	5336	GCTAGGGTTTTCGGTGCTCTC	Deletion forward	1	2	3.37e-05	9.57e-05	6.7e-05	9.3e-05	0.0136637	0.0292949	15232	0.520368
++_469_2598	++	459	469	479	CCGCTCACCTCTGCCGCTAAG	2588	2598	2608	CAAGTGTGTCACTTCCCGGTT	Deletion forward	1	2	8.47817e-05	0.000118737	0.000168691	0.000117841	0.0330507	0.0700222	17978	0.655249
++_489_18352	++	479	489	499	GAGGTCCCTCCGTCAGGCAAA	18342	18352	18362	TAACTAACTTTAATTCGAACA	Deletion forward	7	93	5.55481e-05	1.75175e-05	0.000733225	1.7392e-05	0.0358556	0.509197	2244	0.58885
++_489_18353	++	479	489	499	GAGGTCCCTCCGTCAGGCAAA	18343	18353	18363	AACTAACTTTAATTCGAACAA	Deletion forward	9	19	7.14189e-05	2.2298e-05	0.000149799	2.21338e-05	0.0461	0.10403	2243	0.59268
++_489_18801	++	479	489	499	GAGGTCCCTCCGTCAGGCAAA	18791	18801	18811	AATTGGCTATTGATTTGGCCG	Deletion forward	1	2	6.21118e-05	1.99984e-05	0.000123556	1.98318e-05	0.0327256	0.0693986	1795	0.538674
++_490_11905	++	480	490	500	AGGTCCCTCCGTCAGGCAAAG	11895	11905	11915	TAATTCAAGGGTTTTTAACTT	Deletion forward	4	7	3.21781e-05	8.6552e-05	5.5804e-05	8.55999e-05	0.0204889	0.0383267	8692	0.54763
++_490_12322	++	480	490	500	AGGTCCCTCCGTCAGGCAAAG	12312	12322	12332	TTCCTATAAGGTGATAGTGAA	Deletion forward	5	7	4.02227e-05	0.000112575	5.5804e-05	0.00011197	0.0256111	0.0383267	8275	0.54763
++_490_15009	++	480	490	500	AGGTCCCTCCGTCAGGCAAAG	14999	15009	15019	CGTCATAGTGAAGTGGCTTTG	Deletion forward	10	20	8.04453e-05	0.000213015	0.00015944	0.000211672	0.0512222	0.109505	5588	0.709498
++_490_15015	++	480	490	500	AGGTCCCTCCGTCAGGCAAAG	15005	15015	15025	AGTGAAGTGGCTTTGCGACTG	Deletion forward	8	10	6.43563e-05	0.000174398	7.972e-05	0.00017319	0.0409778	0.0547524	5582	0.587822
++_490_17713	++	480	490	500	AGGTCCCTCCGTCAGGCAAAG	17703	17713	17723	GTCTATTAGTATAACGTATTA	Deletion forward	2	51	1.60891e-05	1.65548e-05	0.000406572	1.64921e-05	0.0102444	0.279237	2884	0.586478
++_490_18049	++	480	490	500	AGGTCCCTCCGTCAGGCAAAG	18039	18049	18059	TCGCGACAAGCTGCTCTGTAC	Deletion forward	9	12	0.000205058	5.844e-05	0.00027115	5.82121e-05	0.0908339	0.128982	2548	0.512546
++_490_18353	++	480	490	500	AGGTCCCTCCGTCAGGCAAAG	18343	18353	18363	AACTAACTTTAATTCGAACAA	Deletion forward	1	27	2.49e-05	7.66e-06	0.000666782	7.6e-06	0.0136637	0.395482	2244	0.500553
++_490_19077	++	480	490	500	AGGTCCCTCCGTCAGGCAAAG	19067	19077	19087	AAGGGTCGTTAATTGACGACT	Deletion forward	6	90	4.82672e-05	1.07221e-05	0.00071748	1.06007e-05	0.0307333	0.492772	1520	0.541659
++_491_2757	++	481	491	501	GGTCCCTCCGTCAGGCAAAGC	2747	2757	2767	ATTGGATGGTTACGGCTTTTC	Deletion forward	4	2	3.23353e-05	8.76674e-05	1.60373e-05	8.71878e-05	0.0204889	0.0109505	17841	0.510447
++_518_16218	++	508	518	528	CTGTTTCCCTTTCTAGCCGGG	16208	16218	16228	CGATGTTGTTGCTGCCGAGTC	Deletion forward	7	11	4.7645e-05	6.43465e-05	7.43293e-05	6.39731e-05	0.0358556	0.0602276	4407	0.543116
++_537_7742	++	527	537	547	GGCCTCTTCTCGCTTCTCTAG	7732	7742	7752	AATCTTCGGGTGTGAAATCGA	Deletion forward	1	2	1.91e-05	7.18e-05	3.81e-05	7.15e-05	0.0136637	0.0292949	12902	0.518261
++_547_7787	++	537	547	557	CGCTTCTCTAGGGAAGTCCCT	7777	7787	7797	TTACCTTGAATTCTTCGTTTG	Deletion forward	1	2	1.93e-05	6.4e-05	3.85e-05	6.37e-05	0.0136637	0.0292949	12867	0.509993
++_573_18355	++	563	573	583	CACACGTTCAAGACTTCACAG	18345	18355	18365	CTAACTTTAATTCGAACAAAT	Deletion forward	20	39	0.000139237	4.83308e-05	0.000270535	4.80024e-05	0.102444	0.213534	2325	0.52817
++_848_9	++	838	848	858	TTGACTATCACGCGGCTGAAA	-1	9	19	AATTTCACAAATTCAACCT	Insertion forward	1	2	6.63746e-05	0.00306748	0.000132284	0.00172414	0.0327256	0.0693986	20946	0.589938
++_949_18355	++	939	949	959	TCTCCCCGCAAGTGCGGGTCC	18345	18355	18365	CTAACTTTAATTCGAACAAAT	Deletion forward	1	6	0.000108284	2.4046e-05	0.000644884	2.388e-05	0.0330507	0.210067	2701	0.522276
++_959_7325	++	949	959	969	AGTGCGGGTCCATTTTTCCCA	7315	7325	7335	GACTTAACTTCTATTTAGACT	Deletion forward	2	3	0.000119926	0.000102976	0.000178646	0.000102328	0.0273273	0.0439424	13741	0.665483
++_959_18350	++	949	959	969	AGTGCGGGTCCATTTTTCCCA	18340	18350	18360	ATTAACTAACTTTAATTCGAA	Deletion forward	2	2	0.000208965	5.01316e-05	0.000207922	4.98144e-05	0.0661014	0.0700222	2716	0.520038
++_1023_15414	++	1013	1023	1033	TCACACTGCGTTCGTGAGATC	15404	15414	15424	CGGTAAGTATCCGGATGTCAT	Deletion forward	2	4	0.000113772	7.84e-05	0.000225887	7.79e-05	0.0273273	0.0585899	5716	0.679855
++_1109_8801	++	1099	1109	1119	ACAATTTTTTCACTTCCGTCG	8791	8801	8811	GGTGCGATGACGTACCTTACG	Deletion forward	1	2	9.79528e-05	9.22765e-05	0.000193069	9.17431e-05	0.0330507	0.0700222	12415	0.806475
+-_1434_4179	+-	1424	1434	1444	TTATCTTGTTCGCGAATACGG	4169	4179	4189	TTGCAAGTCGAGAGTGGTGAT	5cb/sb	2	2	0.000230974	0.000157394	0.00022941	0.000156617	0.0654513	0.0693986	5613	0.550027
++_1580_2	++	1570	1580	1590	CTGCCCACGTCTTAATTGGGC	-8	2	12	AATTTCACAAAT	Insertion forward	1	2	9.31272e-05	0.00414938	0.000185048	0.00211864	0.0330507	0.0700222	21685	0.627764
--_1613_1679	--	1603	1613	1623	GTATTCCTGGCTCGATTGTTA	1669	1679	1689	GTGATGGTTTTCTCGGTAGTT	Insertion reverse	6	0	9.70654e-05	0.000141717	0	0.000140617	0.0307333	0	20173	0.745002
++_1793_18416	++	1783	1793	1803	TAGGTCGGATCCCGAGTATAG	18406	18416	18426	GGACAAACTTTCGTTTCTGTG	Deletion forward	3	4	0.000338906	4.5965e-05	0.000448229	4.57834e-05	0.0991521	0.140044	3484	0.528326
-+_1837_536	-+	1827	1837	1847	GGTACGCAGTTGCGCGTCTCC	526	536	546	GGGCCTCTTCTCGCTTCTCTA	3cb/sb	1	2	9.993e-05	4.88305e-05	0.000198728	4.86452e-05	0.0330507	0.0700222	37841	0.54432
++_1903_1868	++	1893	1903	1913	AACTTCGATGAGTTGTGCCAT	1858	1868	1878	GGGTCGATGACCATGTTTACG	Insertion forward	5	15	0.000191615	0.00018442	0.000570928	0.00018203	0.0504633	0.161228	20142	0.511605
++_1916_9	++	1906	1916	1926	TGTGCCATGCAGTTTGCACGT	-1	9	19	AATTTCACAAATTCAACCT	Insertion forward	2	4	0.000219708	0.00651466	0.000437015	0.00359712	0.0661014	0.140044	22014	0.650079
++_1946_10837	++	1936	1946	1956	GGTACAACTCTAGGAAATCCT	10827	10837	10847	AGCGGGTGAATTAGCAACCGG	Deletion forward	2	2	7.18701e-05	8.43597e-05	7.14592e-05	8.38891e-05	0.0201853	0.021497	11216	0.545689
++_1970_18804	++	1960	1970	1980	ACACTCGATTCGAGAGCGGAA	18794	18804	18814	TGGCTATTGATTTGGCCGCTG	Deletion forward	1	3	9.74564e-05	2.09974e-05	0.000291036	2.08316e-05	0.0327256	0.104098	3273	0.511065
++_2001_11295	++	1991	2001	2011	GGTTTTGCGGCGTGCTTCCGT	11285	11295	11305	TGTTTCTTAGTAGCGATGTCG	Deletion forward	1	2	0.000100604	0.000120438	0.000199124	0.00011946	0.0327256	0.0693986	10813	0.677281
++_2148_2098	++	2138	2148	2158	CTACGTTCCCGATGTTGATGT	2088	2098	2108	CAGTATGCCGCGGTTATGATG	Insertion forward	3	3	7.00558e-05	6.97156e-05	6.96427e-05	6.89291e-05	0.0153667	0.0164257	20157	0.556731
++_2150_2059	++	2140	2150	2160	ACGTTCCCGATGTTGATGTTG	2049	2059	2069	ACTGCCCGATTTCCTATTTCG	Insertion forward	2	3	6.70107e-05	7.54091e-05	9.98236e-05	7.4985e-05	0.0201853	0.0322455	20198	0.592808
++_2357_13099	++	2347	2357	2367	CAGACTGGGTGAATGTCGGTT	13089	13099	13109	TGGGATAGTGCCGGTGGAAGA	Deletion forward	1	2	7.17e-05	4.98e-05	0.000142602	4.94e-05	0.0136637	0.0292949	9365	0.503752
++_2365_9483	++	2355	2365	2375	GTGAATGTCGGTTTCTCTCAT	9473	9483	9493	GTAATTATAACTTTATCAAGA	Deletion forward	1	2	0.000107204	0.000150353	0.000212675	0.000149813	0.0327256	0.0693986	12989	0.664939
+-_2505_1571	+-	2495	2505	2515	TCTTAGATTGCGAGATACCAC	1561	1571	1581	GTGGGACGTCTGCCCACGTCT	5cb/sb	2	1	8.21456e-05	6.2637e-05	4.08247e-05	6.22045e-05	0.0201853	0.0107485	4076	0.692171
++_2629_2523	++	2619	2629	2639	ATTGAACCTGTGGAATCAGGT	2513	2523	2533	CACAGCCTGTTCCTTTCTCCG	Insertion forward	2	1	5.22125e-05	6.73491e-05	2.59518e-05	6.6986e-05	0.0148506	0.00787326	20213	0.615994
++_2703_12055	++	2693	2703	2713	GGTCAACCTATACACCCGCCA	12045	12055	12065	TATGGTGCTTTTGGGTTTAGA	Deletion forward	2	2	0.000224947	0.000211977	0.000223364	0.000210682	0.0661014	0.0700222	10755	0.725929
++_2720_12978	++	2710	2720	2730	GCCACGCGTTTGACATTGGAA	12968	12978	12988	TTACGCAAGTTAAGGTTAAGT	Deletion forward	2	3	6.78265e-05	6.34055e-05	0.000101034	6.30318e-05	0.0201853	0.0322455	9849	0.585582
++_2956_1	++	2946	2956	2966	CAATATTCAGCCCCGCGCTGT	-9	1	11	AATTTCACAAA	Insertion forward	1	2	9.13659e-05	0	0.000181736	0	0.0327256	0.0693986	23062	0.5051
++_2961_1	++	2951	2961	2971	TTCAGCCCCGCGCTGTTTTCA	-9	1	11	AATTTCACAAA	Insertion forward	1	2	9.11245e-05	0	0.000181258	0	0.0327256	0.0693986	23067	0.5051
--_3034_3101	--	3024	3034	3044	AAGATGGGTGGTGAAGATAAC	3091	3101	3111	CCTATGAAAAAGTGAAGAGAA	Insertion reverse	11	0	0.000377449	0.000435851	0	0.000432696	0.111019	0	20174	0.797349
++_3108_3041	++	3098	3108	3118	AAAAGTGAAGAGAAACATACC	3031	3041	3051	GTGGTGAAGATAACTCCCTGA	Insertion forward	10	9	0.000391543	0.000345244	0.000349325	0.000342959	0.100927	0.0967366	20174	0.649026
-+_3143_2434	-+	3133	3143	3153	TTCGGTCTGTAGAAAAGGACC	2424	2434	2444	ATCGGAAATTTTACTTTCCCG	3cb/sb	1	2	6.86e-05	7.67e-05	0.000136156	7.62e-05	0.0136637	0.0292949	34637	0.554936
++_3162_3090	++	3152	3162	3172	CCTTATAGAGTTTAATCAGAC	3080	3090	3100	TGTGGGGAGTGCCTATGAAAA	Insertion forward	4	1	0.000106499	8.32068e-05	2.64845e-05	8.2619e-05	0.0204889	0.00547524	20179	0.723196
++_3216_3156	++	3206	3216	3226	TGTCGTACCTTTCCAAATGAG	3146	3156	3166	AAAGGACCTTATAGAGTTTAA	Insertion forward	3	3	0.000232234	0.000211491	0.00022941	0.000210099	0.040991	0.0439424	20167	0.652926
++_3228_3091	++	3218	3228	3238	CCAAATGAGTGAGAATCAGCA	3081	3091	3101	GTGGGGAGTGCCTATGAAAAA	Insertion forward	4	6	0.000189161	0.00013664	0.000280125	0.000135483	0.0403706	0.0644911	20244	0.654598
++_3260_1482	++	3250	3260	3270	CTAGGGCGTACCCGGAATTTA	1472	1482	1492	TGGGACCTACACTTTTGGCAG	Insertion forward	2	2	7.01508e-05	6.63967e-05	6.94686e-05	6.58263e-05	0.0148506	0.0157465	21885	0.590335
++_3299_15900	++	3289	3299	3309	CCGTACATTCCGATCATCCGG	15890	15900	15910	TTTAAAGGGCTACCTATCAGC	Deletion forward	2	3	0.000277778	0.000100695	0.000413622	0.00010009	0.0661014	0.105033	7506	0.565282
++_3328_6618	++	3318	3328	3338	GGTTCTAGGGCGTTGGAGAAT	6608	6618	6628	TCGAGGTGCCTTTAATCGTCG	Deletion forward	2	2	6.33392e-05	9.04568e-05	6.29247e-05	8.95496e-05	0.0102444	0.0109505	16817	0.578901
++_3482_3035	++	3472	3482	3492	TAGTCCGTCATCACCAACTTA	3025	3035	3045	AGATGGGTGGTGAAGATAACT	Insertion forward	2	2	0.000205233	0.00018205	0.000203791	0.000180914	0.0654513	0.0693986	20554	0.725929
++_3497_2346	++	3487	3497	3507	AACTTAGTAAGGTTTCGCTAG	2336	2346	2356	GACAAGGAGTTCAGACTGGGT	Insertion forward	1	2	0.000104471	0.00010812	0.000207318	0.000107608	0.0327256	0.0693986	21258	0.70877
--_3634_3699	--	3624	3634	3644	GTACCGCTACGTGAGTTGTGT	3689	3699	3709	GGTTACACCTGGTGAGTTGTT	Insertion reverse	5	0	0.000114388	0.000131268	0	0.000130069	0.0371264	0	20172	0.743053
++_3662_34	++	3652	3662	3672	TGATAAACAAGAAAACTTCCG	24	34	44	GCCCAGAAAATACGTCTGGCA	Insertion forward	2	2	4.82591e-05	6.78058e-05	4.77156e-05	6.58285e-05	0.0148506	0.0157465	23735	0.519385
++_3708_3643	++	3698	3708	3718	TGGTGAGTTGTTGGACGCCCG	3633	3643	3653	CGTGAGTTGTGTAGGGCTATG	Insertion forward	5	5	0.000132436	0.000116044	0.000130993	0.000113688	0.0371264	0.0393663	20172	0.654598
++_3767_3650	++	3757	3767	3777	AGTTAGATCCCATTGCAGACA	3640	3650	3660	TGTGTAGGGCTATGATAAACA	Insertion forward	1	2	0.000131978	8.61326e-05	0.000261506	8.49618e-05	0.0327256	0.0693986	20224	0.684985
++_3776_3741	++	3766	3776	3786	CCATTGCAGACAGGGTTGTTT	3731	3741	3751	TATTAAGGACTTGGATTGTTC	Insertion forward	2	5	9.81499e-05	7.60485e-05	0.000242919	7.49204e-05	0.0201853	0.0537426	20142	0.597344
++_3888_8991	++	3878	3888	3898	TACTATCGAAATGGTATCGCT	8981	8991	9001	GGAGGATACCCCGTTCTCTTC	Deletion forward	2	4	7.64409e-05	5.99844e-05	0.00015201	5.94071e-05	0.0102444	0.021901	15004	0.659749
++_4217_4082	++	4207	4217	4227	ACCGAGACGTTCCAATCGCTT	4072	4082	4092	ACGCCAAGTTTGTAAGTCGCG	Insertion forward	1	2	8.10438e-05	0.000116063	0.000161057	0.00011538	0.0327256	0.0693986	20242	0.655249
++_4240_4182	++	4230	4240	4250	GAGTACTTAGATGGGTTTTCT	4172	4182	4192	CAAGTCGAGAGTGGTGATCAG	Insertion forward	3	4	9.37793e-05	8.52515e-05	0.000123782	8.47051e-05	0.030278	0.0429941	20165	0.701538
++_4324_4076	++	4314	4324	4334	GCCGCTTTTTCGGGTGAAACT	4066	4076	4086	ACTTGGACGCCAAGTTTGTAA	Insertion forward	2	2	0.000121131	0.000139919	0.000119546	0.000138351	0.0273273	0.0292949	20355	0.687378
++_4466_4154	++	4456	4466	4476	TCGTGGACTTGTCCGACCCCT	4144	4154	4164	AGTGGACTTGGAATTACATCA	Insertion forward	3	4	0.000120511	9.0788e-05	0.000159764	9.02229e-05	0.030278	0.0429941	20419	0.620581
++_4467_4387	++	4457	4467	4477	CGTGGACTTGTCCGACCCCTT	4377	4387	4397	CGCGACTTGTTCTTGGGTATT	Insertion forward	2	2	5.36797e-05	6.77736e-05	5.33504e-05	6.71186e-05	0.0102444	0.0109505	20187	0.576599
++_4478_7649	++	4468	4478	4488	CCGACCCCTTACTTACGATTA	7639	7649	7659	TGATGAAGCATGTTACCGCAC	Deletion forward	1	2	6.65e-05	6.39e-05	0.000131874	6.35e-05	0.0136637	0.0292949	16936	0.679855
++_4501_7999	++	4491	4501	4511	GAATATTCAGAATTGGACGTT	7989	7999	8009	GTCTATGTTGTTGACTTTAAT	Deletion forward	3	3	7.56869e-05	6.17005e-05	7.51089e-05	6.13234e-05	0.0153667	0.0164257	16609	0.581898
++_4576_5609	++	4566	4576	4586	ATGGAAGACGGTGTTAAATCG	5599	5609	5619	CCTTTTGTGTGAAGAGATTGT	Deletion forward	2	2	5.34031e-05	6.30517e-05	5.29353e-05	6.25469e-05	0.0102444	0.0109505	19074	0.548921
++_4576_6935	++	4566	4576	4586	ATGGAAGACGGTGTTAAATCG	6925	6935	6945	CGTTGGATCGCGATTTTGAAC	Deletion forward	2	2	5.34031e-05	7.3346e-05	5.29353e-05	7.282e-05	0.0102444	0.0109505	17748	0.548921
++_4834_4789	++	4824	4834	4844	AAGAAAGTGTTGGAACTGTTA	4779	4789	4799	TTTAGGTGTTTACTCAGGAAA	Insertion forward	2	1	0.000153692	0.000117723	7.55572e-05	0.000115247	0.0102444	0.00547524	20152	0.563381
++_5227_5147	++	5217	5227	5237	CGTAATTTGGGACTGGAAACA	5137	5147	5157	AGGTTTTGGGTAAGAGTTACT	Insertion forward	1	2	0.000180115	0.000189934	0.000355935	0.000188573	0.0327256	0.0693986	20187	0.651103
++_5240_4876	++	5230	5240	5250	TGGAAACATGCGTTTCAATAG	4866	4876	4886	TTTTCTCGTTTGAAGCGGAAA	Insertion forward	1	2	7.4499e-05	7.397e-05	0.000147601	7.31957e-05	0.0100927	0.021497	20471	0.631209
++_5378_13506	++	5368	5378	5388	AGAAAGTTTTCGGTAAACCCG	13496	13506	13516	CATCTGGTGAACTGGTTAACG	Deletion forward	1	2	0.000177431	0.00011733	0.000339789	0.000116509	0.0330507	0.0700222	11979	0.708365
-+_5428_2	-+	5418	5428	5438	ACTGTGAGTATGGTTTTGAGC	-8	2	12	AATTTCACAAAT	3cb/sb	1	2	7.42e-05	0.0121951	0.000145085	0.00578035	0.0136637	0.0292949	34784	0.575983
++_5568_3899	++	5558	5568	5578	GGGTTATAGTAAACATGAAGT	3889	3899	3909	TGGTATCGCTCAGGTGTAGCG	Insertion forward	1	2	0.000156912	0.000146714	0.000312012	0.000145582	0.0327256	0.0693986	21776	0.687757
-+_5839_7354	-+	5829	5839	5849	GTTAAAGCGGTCGGGAGTGAT	7344	7354	7364	TCGCTCCCGAAGAGATATCTA	3cb/sb	1	2	0.000218914	0.00010826	0.000432713	0.000107712	0.0327256	0.0693986	27021	0.580101
++_6013_6316	++	6003	6013	6023	AGAGATTTGTTTCGTATCGTG	6306	6316	6326	CACACCGGTGGATTCACGCGC	Deletion forward	1	2	7.3e-05	8.35e-05	0.000144509	8.25e-05	0.0136637	0.0292949	19804	0.63933
++_6074_5996	++	6064	6074	6084	TTTTGAAACGGCTAGCGTCGC	5986	5996	6006	GTGGAAACGGGAGGTGTAGAG	Insertion forward	2	3	0.00022097	0.000209468	0.000328551	0.000207383	0.0654513	0.104098	20185	0.692417
++_6116_9397	++	6106	6116	6126	CGTATGTGATGGATACGCTCG	9387	9397	9407	CCGGCTCGCGTTCGGCGTAGT	Deletion forward	1	2	9.43e-05	6.51e-05	0.000186829	6.47e-05	0.0136637	0.0292949	16826	0.645733
++_6212_7262	++	6202	6212	6222	CTAATTTCGTCACCGGGTTTC	7252	7262	7272	TTAGCGTTTCCCGACTGCTTT	Deletion forward	1	2	0.00011383	0.000101399	0.000226449	0.000100503	0.0327256	0.0693986	19057	0.653754
++_6282_8260	++	6272	6282	6292	GGGTGGTGGTAGTAGAGGTTT	8250	8260	8270	GGTGGTGGTAAGACTCATTCT	Deletion forward	1	2	7.24e-05	7.75e-05	0.000143338	7.7e-05	0.0136637	0.0292949	18129	0.687378
++_6344_6275	++	6334	6344	6354	GCGCTCTTGGGAACACCTTAT	6265	6275	6285	CAGGGTTGGGTGGTGGTAGTA	Insertion forward	1	5	0.000134391	0.000126342	0.000664364	0.000125313	0.0327256	0.173497	20176	0.60325
--_6358_6423	--	6348	6358	6368	ACCTTATCGGTGGTGTTTGAT	6413	6423	6433	TGTGGTTTTACTGGTGGAGTT	Insertion reverse	5	0	0.000151999	0.000160746	0	0.000157342	0.0371264	0	20172	0.696323
++_6362_6280	++	6352	6362	6372	TATCGGTGGTGTTTGATGAGG	6270	6280	6290	TTGGGTGGTGGTAGTAGAGGT	Insertion forward	2	1	0.000115855	9.34667e-05	5.61545e-05	9.25198e-05	0.0201853	0.0107485	20189	0.620177
++_6405_6374	++	6395	6405	6415	TCGGTTGAGGACAGATGTTGT	6364	6374	6384	TTGATGAGGAATTCTTCAGAA	Insertion forward	2	2	6.32131e-05	6.12933e-05	6.20405e-05	5.98229e-05	0.0148506	0.0157465	20138	0.540242
++_6613_6556	++	6603	6613	6623	GTGTATCGAGGTGCCTTTAAT	6546	6556	6566	GTTATCGAGGGGTTGTCCATC	Insertion forward	1	2	6.95507e-05	6.94203e-05	0.000137099	6.84275e-05	0.0100927	0.021497	20164	0.697549
++_6652_1	++	6642	6652	6662	GATGAGAGGACGCTTCGAGTG	-9	1	11	AATTTCACAAA	Insertion forward	1	2	0.000204165	0	0.000405762	0	0.0330507	0.0700222	26758	0.517918
++_6697_14293	++	6687	6697	6707	GAATTTTTGCGAGTTGTTCTC	14283	14293	14303	TAGAGACTTATCTATCGTACT	Deletion forward	3	3	9.49698e-05	0.000108771	9.43248e-05	0.000108331	0.0153667	0.0164257	12511	0.540242
++_6756_2627	++	6746	6756	6766	TTCTTCGTCGAGGTCGTCTGA	2617	2627	2637	GCATTGAACCTGTGGAATCAG	Insertion forward	2	2	0.000108654	6.69389e-05	0.000108015	6.65757e-05	0.0201853	0.021497	24236	0.548152
-+_6820_3598	-+	6810	6820	6830	AATGATGATTCCTCCGATAGT	3588	3598	3608	GCATCGGAGGCGATGGTTATG	3cb/sb	1	2	0.000125376	7.76699e-05	0.000249906	7.68876e-05	0.0327256	0.0693986	29796	0.631603
++_7020_7069	++	7010	7020	7030	GAAGTTGTTACGCAACCTATT	7059	7069	7079	GGGTTGTTACTTCAAACCCTT	Deletion forward	49	118	0.00293378	0.00240196	0.00694158	0.00236967	0.49454	1.26832	20058	0.508894
++_7305_7182	++	7295	7305	7315	TGTGTTTTCGGAATTGGAGAG	7172	7182	7192	AGCGAGGCGGTTGTTGAAGAG	Insertion forward	3	2	6.70676e-05	7.04027e-05	4.43046e-05	6.97318e-05	0.0153667	0.0109505	20230	0.604754
++_7327_17627	++	7317	7327	7337	CTTAACTTCTATTTAGACTAT	17617	17627	17637	GACAGGATGAGCATCTTGTTG	Deletion forward	2	2	0.000205276	6.99399e-05	0.000204082	6.95701e-05	0.0654513	0.0693986	9807	0.702303
++_7482_7107	++	7472	7482	7492	TTTAGACTCTTTAAAGGTGTC	7097	7107	7117	AAATAAATTTGTGTGTCGTCT	Insertion forward	1	2	0.000104789	0.000128436	0.000208138	0.000127	0.0327256	0.0693986	20482	0.643113
--_7513_7569	--	7503	7513	7523	GGGAAGTCGACGTTCGTTGAT	7559	7569	7579	TAGTTCGATTTCGTTCGGTTC	Insertion reverse	7	0	0.000167733	0.000152529	0	0.000151686	0.0358556	0	20163	0.72951
++_7566_7513	++	7556	7566	7576	GGGTAGTTCGATTTCGTTCGG	7503	7513	7523	GGGAAGTCGACGTTCGTTGAT	Insertion forward	3	1	0.000118227	0.000122474	3.91727e-05	0.000121615	0.030278	0.0107485	20160	0.66915
++_7575_7519	++	7565	7575	7585	GATTTCGTTCGGTTCCGTCAA	7509	7519	7529	TCGACGTTCGTTGATGATGGG	Insertion forward	6	4	0.000130095	0.000133242	8.62496e-05	0.000132287	0.0307333	0.021901	20163	0.614645
++_7580_7409	++	7570	7580	7590	CGTTCGGTTCCGTCAACGAAG	7399	7409	7419	TTCCGGTTCCCGTGATTAGGA	Insertion forward	1	2	9.91375e-05	9.70591e-05	0.000197025	9.64878e-05	0.0327256	0.0693986	20278	0.657437
++_7667_3525	++	7657	7667	7677	CACTTAGCAGGTTGGAACCCG	3515	3525	3535	TGACGGTGTTAAACAAGTTGG	Insertion forward	1	2	6.83e-05	6.52e-05	0.000135916	6.43e-05	0.0136637	0.0292949	24249	0.643508
++_7854_8044	++	7844	7854	7864	GAAACTGACTAACGCCATGCG	8034	8044	8054	GGATCTCATCCGTTTCGTAAT	Deletion forward	1	2	0.000106033	0.00012279	0.000211104	0.000121581	0.0327256	0.0693986	19917	0.694589
--_7981_8085	--	7971	7981	7991	ATGGATTTGGACGATGATGTC	8075	8085	8095	TATGTTTTGTAACGATGGGTT	Insertion reverse	6	0	0.000130984	0.000131926	0	0.000130804	0.0445517	0	20211	0.715949
++_7984_7934	++	7974	7984	7994	GATTTGGACGATGATGTCTAT	7924	7934	7944	ATTGGGACGAGTTGAAGGTCG	Insertion forward	3	5	6.39932e-05	6.11434e-05	0.000106069	6.0889e-05	0.0153667	0.0273762	20157	0.570949
--_7992_8074	--	7982	7992	8002	CGATGATGTCTATGTTGTTGA	8064	8074	8084	TCCTATTGTTTTATGTTTTGT	Insertion reverse	5	0	0.000197981	0.000242978	0	0.000240258	0.0504633	0	20189	0.73181
++_7998_7917	++	7988	7998	8008	TGTCTATGTTGTTGACTTTAA	7907	7917	7927	CGGGAAGTTGAGTTCCTATTG	Insertion forward	1	2	0.000111111	0.000116836	0.00022119	0.000116374	0.0330507	0.0700222	20188	0.60166
++_8072_8903	++	8062	8072	8082	AGTCCTATTGTTTTATGTTTT	8893	8903	8913	GGAACAAGGTAGTACCAATTG	Deletion forward	4	4	0.000105739	0.00010296	0.000104668	0.000102041	0.0204889	0.021901	19276	0.581898
++_8080_7998	++	8070	8080	8090	TGTTTTATGTTTTGTAACGAT	7988	7998	8008	TGTCTATGTTGTTGACTTTAA	Insertion forward	5	8	0.000232266	0.000196078	0.00036763	0.000194772	0.0504633	0.0859881	20189	0.594313
++_8238_8079	++	8228	8238	8248	TATCGTTTATGAAGCTCCTCC	8069	8079	8089	TTGTTTTATGTTTTGTAACGA	Insertion forward	2	1	6.6291e-05	5.07395e-05	3.28645e-05	5.03183e-05	0.0102444	0.00547524	20266	0.504123
++_8261_8196	++	8251	8261	8271	GTGGTGGTAAGACTCATTCTT	8186	8196	8206	GGATGGTAAGGATTTGACTTT	Insertion forward	3	4	0.00015932	0.000181477	0.000211149	0.000179867	0.030278	0.0429941	20172	0.701538
++_8320_10262	++	8310	8320	8330	TGTTTAGTAGTGACCGCTAAC	10252	10262	10272	GGAGACGATTCTTTAATTTAT	Deletion forward	1	2	7.37e-05	6e-05	0.000146649	5.92e-05	0.0136637	0.0292949	18165	0.533334
++_8515_3694	++	8505	8515	8525	CATGCTGGGGCAATTGGAGCC	3684	3694	3704	ACCATGGTTACACCTGGTGAG	Insertion forward	3	3	5.50277e-05	7.76578e-05	5.46448e-05	7.68797e-05	0.0153667	0.0164257	24928	0.585067
++_8783_3499	++	8773	8783	8793	CAATAGAGGAAATCAATGGGT	3489	3499	3509	CTTAGTAAGGTTTCGCTAGAT	Insertion forward	2	2	3.82051e-05	6.07884e-05	3.78953e-05	6.01449e-05	0.0148506	0.0157465	25391	0.548921
++_9038_16936	++	9028	9038	9048	CTAGACATGTTGATTCTTTGG	16926	16936	16946	TATGCTGAATAGTTTTTCAGC	Deletion forward	1	2	0.000125534	4.35692e-05	0.000249345	4.30533e-05	0.0327256	0.0693986	12209	0.50788
++_9078_8960	++	9068	9078	9088	TAGGAGGTACGACGATACTGC	8950	8960	8970	AAAGGGTACGTCTGGTGAGGT	Insertion forward	1	2	5.26648e-05	6.13949e-05	0.00010433	6.05657e-05	0.0100927	0.021497	20225	0.509144
+-_9095_983	+-	9085	9095	9105	CTGCGACTAACATAGATAGGG	973	983	993	AATCTAAACTGGGCGTTGAGG	5cb/sb	1	2	0.000182548	9.33707e-05	0.00036245	9.29109e-05	0.0327256	0.0693986	10078	0.599731
-+_9144_10221	-+	9134	9144	9154	GTCGAATCACTCGTACGGTTC	10211	10221	10231	TATATTACGACGTTTCGAAGT	3cb/sb	2	1	0.000344947	0.000293212	0.000171556	0.000290487	0.0661014	0.0350111	20849	0.608747
++_9164_8	++	9154	9164	9174	CGTCATCGTTAGAGTGGTACC	-2	8	18	AATTTCACAAATTCAACC	Insertion forward	2	2	0.000318522	0.00677966	0.000317007	0.00369686	0.0661014	0.0700222	29263	0.62855
++_9374_9330	++	9364	9374	9384	CTGACTCGGGTAACTTACACG	9320	9330	9340	TGAATCGGGTTGTGATAATGT	Insertion forward	3	2	6.71201e-05	6.87663e-05	4.43538e-05	6.81044e-05	0.0222758	0.0157465	20151	0.6463
++_9473_2855	++	9463	9473	9483	TACGAAAGTCGTAATTATAAC	2845	2855	2865	GGAGGGACGTCGACTTGGGAC	Insertion forward	2	2	0.000105452	6.55953e-05	0.000104965	6.50618e-05	0.0201853	0.021497	26725	0.641222
++_9626_12759	++	9616	9626	9636	AACATTTTAAAATGGCTCGAT	12749	12759	12769	GAGATATCGACAAAAAGTTAT	Deletion forward	1	2	7.1e-05	5.19e-05	0.000141483	5.14e-05	0.0136637	0.0292949	16974	0.515245
++_9932_9984	++	9922	9932	9942	GAAATTATCAGAAGAATCATT	9974	9984	9994	TGGATTTCAGTAAGTTCGATA	Deletion forward	4	4	6.94203e-05	8.2602e-05	6.90095e-05	8.21338e-05	0.0204889	0.021901	20055	0.592808
++_9956_9167	++	9946	9956	9966	GACGACGACAACTTATTTGTT	9157	9167	9177	CATCGTTAGAGTGGTACCTTG	Insertion forward	1	2	0.000116225	0.000159515	0.000231	0.00015873	0.0330507	0.0700222	20896	0.692207
++_9964_9911	++	9954	9964	9974	CAACTTATTTGTTGGGGAAGT	9901	9911	9921	ATGACGAACGCTGGGTTAGCG	Insertion forward	2	2	0.000234329	0.000223339	0.000232775	0.000222568	0.0661014	0.0700222	20160	0.607133
++_9969_9916	++	9959	9969	9979	TATTTGTTGGGGAAGTGGATT	9906	9916	9926	GAACGCTGGGTTAGCGGAAAT	Insertion forward	4	3	7.90014e-05	7.21423e-05	5.86992e-05	7.17219e-05	0.0204889	0.0164257	20160	0.556825
++_9970_9916	++	9960	9970	9980	ATTTGTTGGGGAAGTGGATTT	9906	9916	9926	GAACGCTGGGTTAGCGGAAAT	Insertion forward	2	3	8.22132e-05	7.7694e-05	0.000122195	7.73216e-05	0.0201853	0.0322455	20161	0.631297
++_10180_15566	++	10170	10180	10190	TTGGATTGGGAATTCCTTGGT	15556	15566	15576	CTATGGACACTTTCTTATTAG	Deletion forward	1	2	6.31e-05	2.58e-05	0.000123985	2.56e-05	0.0136637	0.0292949	14721	0.515245
-+_10216_9149	-+	10206	10216	10226	TTCGTTATATTACGACGTTTC	9139	9149	9159	ATCACTCGTACGGTTCGTCAT	3cb/sb	2	1	0.00029274	0.000344709	0.000145138	0.000342818	0.0661014	0.0350111	20849	0.698349
++_10311_2	++	10301	10311	10321	CCGAAATTTGCTTAGAAACAG	-8	2	12	AATTTCACAAAT	Insertion forward	2	2	0.00035461	0.00760456	0.000351	0.00391389	0.0654513	0.0693986	30416	0.638321
++_10383_10514	++	10373	10383	10393	TTGTGGTTCAGACCGGTAACA	10504	10514	10524	ACGCAGGACTTTGGTGATCAA	Deletion forward	2	2	6.93145e-05	6.11958e-05	6.87616e-05	6.07792e-05	0.0102444	0.0109505	19976	0.554298
++_10439_9393	++	10429	10439	10449	GTAAAGTTGGGGGCTCCACAA	9383	9393	9403	CGAACCGGCTCGCGTTCGGCG	Insertion forward	1	2	6.45e-05	6.61e-05	0.000127812	6.57e-05	0.0136637	0.0292949	21153	0.645733
+-_10769_13626	+-	10759	10769	10779	TTTTCGTACTTCGATAACCCG	13616	13626	13636	TAGCTTTGACATTAACTCGCG	5cb/sb	1	2	9.25926e-05	0.000116198	0.000183251	0.000115407	0.0327256	0.0693986	24395	0.823357
++_10918_11385	++	10908	10918	10928	CTTCGCGAGCGAAAGCCAAGA	11375	11385	11395	TATCTGAAAATTTGAGTAAAG	Deletion forward	1	2	0.000133583	0.000124813	0.00026564	0.000123732	0.0327256	0.0693986	19640	0.655249
++_10935_13183	++	10925	10935	10945	AAGACTTGTTAGAAGAAAAAG	13173	13183	13193	GGCCCTACTAATAGATTGTAT	Deletion forward	3	3	9.18836e-05	7.70238e-05	9.1302e-05	7.60418e-05	0.0153667	0.0164257	17859	0.590335
++_10952_17835	++	10942	10952	10962	AAAGTTTTTCGTCGTAGAACT	17825	17835	17845	AACGTTTATGCGATCCCAGCG	Deletion forward	7	8	0.00104571	0.00014611	0.00118431	0.000145442	0.229079	0.277594	13224	0.660963
++_11065_19577	++	11055	11065	11075	TTATTTCTCATTGTATTTCTT	19567	19577	19587	TACATCACGGCAGACAAACAA	Deletion forward	5	12	0.000525265	4.68661e-05	0.00125366	4.65857e-05	0.165254	0.420133	11595	0.640869
++_11146_17950	++	11136	11146	11156	TAGCGGGACTCATAAAATTCG	17940	17950	17960	GGATGGTCACCACGAGATGGG	Deletion forward	4	5	0.000398923	0.000109126	0.000495246	0.000108507	0.130903	0.173497	13303	0.574661
+-_11224_17203	+-	11214	11224	11234	CGACAAAAGTCGCTTTGTGAT	17193	17203	17213	TTCTCGATGCGGCTGCAGTAT	5cb/sb	4	2	0.000343525	0.000142776	0.000170736	0.000141193	0.130903	0.0693986	28427	0.65689
++_11270_15347	++	11260	11270	11280	ATGAGAGGTTACTACTCTTTT	15337	15347	15357	TGGCAGGTTATACAGTACTTC	Deletion forward	1	2	0.000106769	0.000102501	0.000212337	0.000102103	0.0327256	0.0693986	16030	0.70877
++_11296_11371	++	11286	11296	11306	GTTTCTTAGTAGCGATGTCGC	11361	11371	11381	TTGTACACAAACGATATCTGA	Deletion forward	1	2	0.000120758	0.000137988	0.000239722	0.000136818	0.0327256	0.0693986	20032	0.664419
++_11360_6953	++	11350	11360	11370	TTTCTTTGCTGTTGTACACAA	6943	6953	6963	AACAAATCGGGGGTCTTGGCG	Insertion forward	2	3	0.000304229	0.000282646	0.000453172	0.000281057	0.0654513	0.104098	24514	0.657437
++_11440_19742	++	11430	11440	11450	AGAAACCGCGACCAACGAATT	19732	19742	19752	GCCCTTTCGAAAGATCCCAAC	Deletion forward	4	7	0.000380735	3.93743e-05	0.000662314	3.91639e-05	0.130903	0.242895	11805	0.563037
--_11455_11515	--	11445	11455	11465	CGAATTTTCTGTTGCGACTGA	11505	11515	11525	GGGTTTTTCACGTTGCGCTGA	Insertion reverse	7	0	9.61908e-05	0.000104662	0	0.000104069	0.0358556	0	20167	0.736356
--_11459_11590	--	11449	11459	11469	TTTTCTGTTGCGACTGATGAT	11580	11590	11600	TCAGAGTCGTACGATTGAAGA	Insertion reverse	5	0	6.94927e-05	0.000110278	0	0.00010956	0.0256111	0	20238	0.692763
++_11463_17924	++	11453	11463	11473	CTGTTGCGACTGATGATGTGG	17914	17924	17934	AAGTCAGACATGAACGGAGAC	Deletion forward	5	9	0.000428449	0.000165706	0.000766088	0.000164891	0.163628	0.312294	13646	0.538081
++_11496_14712	++	11486	11496	11506	ACATAAGAAAACAAGCCGAGG	14702	14712	14722	GTAGTCGAAAGCGATGCTTTA	Deletion forward	1	2	8.45237e-05	0.000104668	0.000167954	0.000104112	0.0327256	0.0693986	16891	0.635194
++_11513_11454	++	11503	11513	11523	GAGGGTTTTTCACGTTGCGCT	11444	11454	11464	ACGAATTTTCTGTTGCGACTG	Insertion forward	2	2	8.96e-05	8.37e-05	8.9e-05	8.31e-05	0.0273273	0.0292949	20166	0.649184
++_11518_11482	++	11508	11518	11528	TTTTTCACGTTGCGCTGACCC	11472	11482	11492	GGAAGACGTTAAGTACATAAG	Insertion forward	2	3	6.49266e-05	6.00114e-05	9.67523e-05	5.96516e-05	0.0201853	0.0322455	20143	0.581898
++_11521_11461	++	11511	11521	11531	TTCACGTTGCGCTGACCCATA	11451	11461	11471	TTCTGTTGCGACTGATGATGT	Insertion forward	8	3	0.000122111	0.000111874	4.55166e-05	0.000111088	0.0409778	0.0164257	20167	0.671411
++_11537_1311	++	11527	11537	11547	CCATACCCTCCTAGGTGTTAT	1301	1311	1321	AGTTCGTGACGGTCAATGTTA	Insertion forward	2	2	9.16e-05	0.000109421	9.11e-05	0.000108525	0.0273273	0.0292949	30333	0.637721
--_11553_11656	--	11543	11553	11563	GTTATCGTAGCACTAATTTGG	11646	11656	11666	CCCGAATACTCCACTAGTTAG	Insertion reverse	27	0	0.000861904	0.00145232	0	0.00144208	0.272502	0	20210	0.627647
++_11558_17808	++	11548	11558	11568	CGTAGCACTAATTTGGGCGAT	17798	17808	17818	TTTTGGCTAAGGTCAGCGCTG	Deletion forward	3	6	0.000101785	2.18684e-05	0.000202272	2.17511e-05	0.030278	0.0644911	13857	0.500348
++_11624_18240	++	11614	11624	11634	ACGGGCACTGCTGGTAACGTC	18230	18240	18250	GTATCCTTTTGCAAAAGGGTA	Deletion forward	2	4	0.000275292	6.02391e-05	0.000547945	5.9641e-05	0.0654513	0.138797	13491	0.55775
++_11661_11558	++	11651	11661	11671	ATACTCCACTAGTTAGTGCTG	11548	11558	11568	CGTAGCACTAATTTGGGCGAT	Insertion forward	18	17	0.00156658	0.000873999	0.00147059	0.000869145	0.245946	0.249007	20210	0.50625
++_11701_10331	++	11691	11701	11711	GTACAACGAGAATGCACGCTC	10321	10331	10341	GGTTTTGAGACTAAGTTTATG	Insertion forward	2	4	7.27855e-05	6.39795e-05	0.000144624	6.34095e-05	0.0102444	0.021901	21477	0.61297
++_11722_17306	++	11712	11722	11732	GCGCGTCTCATTAATACGCCG	17296	17306	17316	CGAAGTGACTGTTCGGATTCA	Deletion forward	4	4	0.000719813	0.000131445	0.000716076	0.000130929	0.130903	0.138797	14523	0.68881
++_11836_1568	++	11826	11836	11846	TCATAAGGTACAATTACTTAC	1558	1568	1578	TTGGTGGGACGTCTGCCCACG	Insertion forward	2	1	0.000105357	6.31253e-05	5.204e-05	6.26841e-05	0.0201853	0.0107485	30375	0.617525
++_11986_3868	++	11976	11986	11996	TTTATCGGTGCACGATTAAGC	3858	3868	3878	GTAGTGGACGGGTTTTTGTTT	Insertion forward	2	2	5.77117e-05	8.46238e-05	5.69201e-05	7.72827e-05	0.0148506	0.0157465	28225	0.509478
+-_12061_9610	+-	12051	12061	12071	GCTTTTGGGTTTAGACTTCGG	9600	9610	9620	ATCCCTTACTGAAGCTAACAT	5cb/sb	2	1	0.000202204	0.000292141	0.000100543	0.000291121	0.0654513	0.0346993	21671	0.660321
--_12235_489	--	12225	12235	12245	GGAGTCTGGTTCGTTTTACAA	479	489	499	GAGGTCCCTCCGTCAGGCAAA	Deletion reverse	6	0	0.000153457	4.76126e-05	0	4.73048e-05	0.0307333	0	8361	0.616802
++_12244_14078	++	12234	12244	12254	TTCGTTTTACAAAGATTTGAA	14068	14078	14088	CCCGCACGAAGTCGGATGTAG	Deletion forward	6	10	0.000160793	7.11044e-05	0.000265858	7.00476e-05	0.0307333	0.0547524	18273	0.502764
-+_12274_13768	-+	12264	12274	12284	TGGTTGCACTGCGAAGAACTA	13758	13768	13778	CGTCTCATCACGTATGGGGAT	3cb/sb	2	1	0.000281334	0.000165235	0.000139841	0.000164393	0.0661014	0.0350111	14172	0.587994
++_12511_19499	++	12501	12511	12521	TGCTGGTTATAACACGTTACA	19489	19499	19509	TTAAAAGGTATTGATTTTAAA	Deletion forward	3	4	0.000273948	3.70599e-05	0.000361729	3.68641e-05	0.0991521	0.140044	13119	0.563527
++_12678_12555	++	12668	12678	12688	CTTTTGATGTCTCTATAGTTA	12545	12555	12565	TATCGATGTCGGGTTACTCTT	Insertion forward	3	3	0.000139535	0.000114727	0.000138728	0.000114151	0.030278	0.0322455	20230	0.607133
++_12811_12766	++	12801	12811	12821	GCCGCAAAAAGAATTGAACGT	12756	12766	12776	CGACAAAAAGTTATCCGATAA	Insertion forward	5	4	0.000196757	0.000196757	0.000156061	0.000195389	0.0504633	0.0429941	20152	0.544988
+-_12864_16836	+-	12854	12864	12874	CCGATCCGGTCAAATATACTG	16826	16836	16846	TGTTGCGTTCCGATTCCCGGT	5cb/sb	5	1	0.000195948	8.02092e-05	3.88818e-05	7.95102e-05	0.0504633	0.0107485	29700	0.601751
++_12886_4904	++	12876	12886	12896	GAATCATTACGGAATGAGTGA	4894	4904	4914	GTTTAACGTCCTTCGCTAATT	Insertion forward	1	2	0.000121403	0.000218818	0.000241342	0.00021631	0.0330507	0.0700222	28089	0.692554
-+_12898_12921	-+	12888	12898	12908	AATGAGTGAGACCGTATCAAT	12911	12921	12931	ATCAAACGGTGTTGAGGGAGA	3cb/sb	2	2	6.99766e-05	6.19732e-05	6.95652e-05	6.15839e-05	0.0201853	0.021497	14395	0.538192
++_12952_12914	++	12942	12952	12962	GTTCATAAATCGAACGATAGA	12904	12914	12924	TCAATTGATCAAACGGTGTTG	Insertion forward	2	2	6.1177e-05	6.21446e-05	6.08347e-05	6.17494e-05	0.0201853	0.021497	20145	0.554298
-+_13089_9824	-+	13079	13089	13099	CTTTTGTGTCTGGGATAGTGC	9814	9824	9834	ATCAATGCCATATTTTCCCCG	3cb/sb	1	2	9.67212e-05	0.000115996	0.000191902	0.000115088	0.0327256	0.0693986	17301	0.693217
++_13168_13194	++	13158	13168	13178	AGATGGTAGGTCTAAGGCCCT	13184	13194	13204	TAGATTGTATTACGCATCATT	Deletion forward	2	1	8.43348e-05	7.1314e-05	4.182e-05	7.0425e-05	0.0201853	0.0107485	20081	0.6463
++_13352_13285	++	13342	13352	13362	GATTACGAAAAAGTTTTCCGA	13275	13285	13295	TGAACGAAAACTCACGTTACG	Insertion forward	3	3	0.000106153	9.37266e-05	0.000105293	9.29656e-05	0.030278	0.0322455	20174	0.608814
-+_13363_13346	-+	13353	13363	13373	AGTTTTCCGAAATGAACGTAT	13336	13346	13356	GAAGGGGATTACGAAAAAGTT	3cb/sb	4	3	0.000139164	0.000145672	0.000103505	0.000144645	0.0403706	0.0322455	13505	0.558439
++_13370_13281	++	13360	13370	13380	CGAAATGAACGTATATACGCA	13271	13281	13291	AAGGTGAACGAAAACTCACGT	Insertion forward	2	4	6.93577e-05	6.38203e-05	0.000137803	6.33453e-05	0.0201853	0.0429941	20196	0.679855
++_13506_8243	++	13496	13506	13516	CATCTGGTGAACTGGTTAACG	8233	8243	8253	TTTATGAAGCTCCTCCCGGTG	Insertion forward	2	2	4.44267e-05	6.58198e-05	4.40946e-05	6.52358e-05	0.0102444	0.0109505	25370	0.576599
++_13530_15866	++	13520	13530	13540	AAGGTACTTCGCATTACGATT	15856	15866	15876	AAAATAAAAGGACGACCAGGG	Deletion forward	2	2	0.0002442	0.000108254	0.00024266	0.000107591	0.0661014	0.0700222	17771	0.677578
++_13811_13692	++	13801	13811	13821	GGAAGCGATTTGGAAAGAATA	13682	13692	13702	TAGCGGATTTACGAAAGACAG	Insertion forward	2	2	6.37369e-05	6.36456e-05	6.32751e-05	6.30477e-05	0.0201853	0.021497	20226	0.552852
++_13842_13746	++	13832	13842	13852	TCAACTCGAAATTTCGATGAA	13736	13746	13756	TCACTCGAAACGATATCGATG	Insertion forward	1	2	8.14996e-05	9.66184e-05	0.000162206	9.62279e-05	0.0327256	0.0693986	20203	0.639126
++_13865_13897	++	13855	13865	13875	AAATGTATCGTTAGACCACAC	13887	13897	13907	GTGTGGTCGTCCGTAGGCAGA	Deletion forward	5	1	6.17688e-05	6.30541e-05	1.22739e-05	6.26991e-05	0.0256111	0.00547524	20075	0.692763
++_13866_13783	++	13856	13866	13876	AATGTATCGTTAGACCACACT	13773	13783	13793	GGGGATCGTTGTTTCGAAAGT	Insertion forward	4	5	6.01205e-05	8.09029e-05	7.46124e-05	8.02118e-05	0.0297011	0.0393663	20190	0.554298
--_13893_13861	--	13883	13893	13903	TCGGGTGTGGTCGTCCGTAGG	13851	13861	13871	AAAGAAATGTATCGTTAGACC	Deletion reverse	8	0	0.000120306	0.000122378	0	0.000121534	0.0594022	0	20075	0.743053
++_13905_4068	++	13895	13905	13915	GTCCGTAGGCAGAGTCTTTTG	4058	4068	4078	CTATTTGTACTTGGACGCCAA	Insertion forward	1	2	3.85e-05	7.09e-05	7.65e-05	7.01e-05	0.0136637	0.0292949	29944	0.539788
--_14077_12243	--	14067	14077	14087	ACCCGCACGAAGTCGGATGTA	12233	12243	12253	GTTCGTTTTACAAAGATTTGA	Deletion reverse	5	0	5.98036e-05	0.000135388	0	0.000134282	0.0256111	0	18273	0.61519
+-_14093_11061	+-	14083	14093	14103	ATGTAGATTCACGTTAAACGA	11051	11061	11071	CCGATTATTTCTCATTGTATT	5cb/sb	4	4	9.8227e-05	0.000150167	9.71558e-05	0.000149115	0.0403706	0.0429941	25154	0.595621
--_14230_14398	--	14220	14230	14240	CTTACAAAACCTTGGTGTTTA	14388	14398	14408	TGCTGGCGTCGCTTGGTTTGT	Insertion reverse	7	0	0.00016752	0.000195892	0	0.000193707	0.0358556	0	20275	0.740637
++_14239_14176	++	14229	14239	14249	CCTTGGTGTTTACTAAGAATT	14166	14176	14186	CGTGGTGTTTGAGCAACTCTT	Insertion forward	3	3	0.000121897	0.000122669	0.000121403	0.000121729	0.030278	0.0322455	20170	0.66902
++_14342_9506	++	14332	14342	14352	GAAAGACGATGATTATTTTAA	9496	9506	9516	GAACGGTTTGTTGGACCAAGC	Insertion forward	2	2	0.000121573	0.000107152	0.000121021	0.000106536	0.0201853	0.021497	24943	0.625564
++_14761_14646	++	14751	14761	14771	GTTTAGCAGCGGACAATCCCG	14636	14646	14656	TTACCTAAATTGAATATACAC	Insertion forward	2	2	0.000179986	0.000166265	0.000178205	0.00016533	0.0654513	0.0693986	20222	0.690944
++_14763_1261	++	14753	14763	14773	TTAGCAGCGGACAATCCCGAT	1251	1261	1271	GGCGCCAGAGTGCGCTTTTTG	Insertion forward	2	3	0.000120344	0.000103665	0.000178518	0.000102712	0.0273273	0.0439424	33609	0.683832
++_14772_10123	++	14762	14772	14782	GACAATCCCGATCTACGCGTT	10113	10123	10133	GGACGGTCAGCTGAGTTTTTC	Insertion forward	1	2	5.85e-05	8.9e-05	0.000116353	8.85e-05	0.0136637	0.0292949	24756	0.641222
--_14796_14890	--	14786	14796	14806	CTGCGTTGGGCAGGGATGTTT	14880	14890	14900	AACTATTGAGTCAGGATGATG	Insertion reverse	5	0	8.68674e-05	8.31007e-05	0	8.24742e-05	0.0371264	0	20201	0.701485
--_14800_489	--	14790	14800	14810	GTTGGGCAGGGATGTTTGTGT	479	489	499	GAGGTCCCTCCGTCAGGCAAA	Deletion reverse	5	0	0.000406471	0.000310559	0	0.00030889	0.163628	0	5796	0.804122
--_14801_489	--	14791	14801	14811	TTGGGCAGGGATGTTTGTGTA	479	489	499	GAGGTCCCTCCGTCAGGCAAA	Deletion reverse	9	0	0.000155661	7.14189e-05	0	7.09572e-05	0.0461	0	5795	0.74876
++_14836_14443	++	14826	14836	14846	GGTGTGCTGTTGATAGAGCGG	14433	14443	14453	CGCTACTGACCGGAATGCTCA	Insertion forward	1	2	7.42556e-05	0.000169233	0.000147885	0.000166251	0.0327256	0.0693986	20500	0.67062
++_14889_14795	++	14879	14889	14899	AAACTATTGAGTCAGGATGAT	14785	14795	14805	TCTGCGTTGGGCAGGGATGTT	Insertion forward	5	4	0.000128733	0.000134884	0.000102391	0.000134088	0.0504633	0.0429941	20201	0.642752
++_14894_14800	++	14884	14894	14904	ATTGAGTCAGGATGATGGCGA	14790	14800	14810	GTTGGGCAGGGATGTTTGTGT	Insertion forward	36	3	0.000951751	0.000985168	7.87836e-05	0.000978766	0.363336	0.0322455	20201	0.67538
++_14897_14804	++	14887	14897	14907	GAGTCAGGATGATGGCGAATC	14794	14804	14814	GGCAGGGATGTTTGTGTACTA	Insertion forward	9	19	0.000238436	0.00023905	0.00050087	0.000237473	0.0908339	0.204222	20200	0.659388
++_14959_14882	++	14949	14959	14969	TGGTGCAGAAAGTGAACAAGG	14872	14882	14892	GCCGCAGAAACTATTGAGTCA	Insertion forward	2	1	0.000182815	0.000153965	9.08678e-05	0.000152964	0.0654513	0.0346993	20184	0.520217
--_15007_489	--	14997	15007	15017	GACGTCATAGTGAAGTGGCTT	479	489	499	GAGGTCCCTCCGTCAGGCAAA	Deletion reverse	11	0	0.000238762	8.72898e-05	0	8.67255e-05	0.0563445	0	5589	0.72085
--_15008_489	--	14998	15008	15018	ACGTCATAGTGAAGTGGCTTT	479	489	499	GAGGTCCCTCCGTCAGGCAAA	Deletion reverse	13	0	0.000280644	0.000103161	0	0.000102494	0.0665889	0	5588	0.72085
--_15014_489	--	15004	15014	15024	TAGTGAAGTGGCTTTGCGACT	479	489	499	GAGGTCCCTCCGTCAGGCAAA	Deletion reverse	8	0	0.000174372	6.34835e-05	0	6.30731e-05	0.0409778	0	5582	0.730793
--_15290_489	--	15280	15290	15300	GAGCTCGCGTCATATGAGCAG	479	489	499	GAGGTCCCTCCGTCAGGCAAA	Deletion reverse	9	0	0.000242686	7.14189e-05	0	7.09572e-05	0.0461	0	5306	0.749869
--_15422_15511	--	15412	15422	15432	ATCCGGATGTCATTGAAAAGT	15501	15511	15521	TACGAAGATTCCACTGAAAAG	Insertion reverse	7	0	8.30545e-05	8.50723e-05	0	8.39469e-05	0.0358556	0	20196	0.501875
++_15523_15434	++	15513	15523	15533	ACTGAAAAGTTTACTGGTGAA	15424	15434	15444	TTGAAAAGTTCGTGGCCAATA	Insertion forward	4	6	7.95988e-05	7.24953e-05	0.000118096	7.2102e-05	0.0403706	0.0644911	20196	0.552201
++_15550_15476	++	15540	15550	15560	AAATACGTTATGGTCACTATG	15466	15476	15486	AAGGCGTTATAAGTAAATTGG	Insertion forward	2	3	0.000126088	0.000153057	0.000187688	0.000152219	0.0654513	0.104098	20181	0.573595
++_15601_3438	++	15591	15601	15611	AAAACGGAAGATCTGTTGGTT	3428	3438	3448	CGTTTGTAGACCGGTGTACGA	Insertion forward	1	2	2.29e-05	6.16e-05	4.56e-05	6.09e-05	0.0136637	0.0292949	32270	0.528436
++_15615_15558	++	15605	15615	15625	GTTGGTTCACTTAACTATGAT	15548	15558	15568	TATGGTCACTATGGACACTTT	Insertion forward	3	3	6.56e-05	8.03e-05	6.53e-05	7.94e-05	0.040991	0.0439424	20164	0.530985
++_15644_15538	++	15634	15644	15654	GGTTATACACTATATCCACGA	15528	15538	15548	GGTGAACACTTGAAATACGTT	Insertion forward	1	2	4.87258e-05	6.34397e-05	9.69697e-05	6.30001e-05	0.0327256	0.0693986	20213	0.559939
++_15644_15567	++	15634	15644	15654	GGTTATACACTATATCCACGA	15557	15567	15577	TATGGACACTTTCTTATTAGA	Insertion forward	5	0	7.21365e-05	8.57648e-05	0	8.49719e-05	0.0504633	0	20184	0.71394
+-_15699_11298	+-	15689	15699	15709	TAGTTACGTACAAGGGGGTTT	11288	11298	11308	TTCTTAGTAGCGATGTCGCTA	5cb/sb	2	2	3.37183e-05	8.68018e-05	3.33951e-05	8.60622e-05	0.0201853	0.021497	26997	0.508059
++_15715_15679	++	15705	15715	15725	GGTTTACGATATAAGTTGTTG	15669	15679	15689	TTTCGCGATAAAGGTTGTATT	Insertion forward	7	6	0.000141657	0.000106898	0.000120214	0.000105963	0.0519769	0.0472395	20143	0.70877
+-_15725_12933	+-	15715	15725	15735	ATAAGTTGTTGGACAAAGTAG	12923	12933	12943	TGAGGGAGATAGCCTCGGTGT	5cb/sb	2	2	0.000136818	0.00017567	0.000135044	0.000174657	0.0654513	0.0693986	28658	0.690972
--_16059_19020	--	16049	16059	16069	GTACTTGTAGTTGGTTTGGGG	19010	19020	19030	ACTTCATCTGATTGGTTTGGG	Insertion reverse	9	0	0.000183326	3.6029e-05	0	3.58141e-05	0.0908339	0	23068	0.552112
--_16121_16260	--	16111	16121	16131	CGTTAATTGACGACTTTTGAT	16250	16260	16270	ACACATCGATCCGACTTTGAT	Insertion reverse	5	0	0.000177091	8.22e-05	0	8.18e-05	0.0683184	0	20246	0.729368
--_16142_16043	--	16132	16142	16152	ACATTTACTAGGTTTGAATTA	16033	16043	16053	TACGCGATTTGGGTAAGTACT	Deletion reverse	71	0	0.00140834	0.0012891	0	0.0012776	0.716579	0	20008	0.683498
--_16157_16204	--	16147	16157	16167	GAATTATGGACGACGAAACAA	16194	16204	16214	ACAAAAGAAGGCGACGATGTT	Insertion reverse	5	0	8.64962e-05	5.9775e-05	0	5.93218e-05	0.0504633	0	20154	0.713851
++_16190_11944	++	16180	16190	16200	ACAAAAACAAGGAAACAAAAG	11934	11944	11954	TGTTTTCTGCTTTTGCCGGAC	Insertion forward	2	2	2.61438e-05	0.00010287	2.58084e-05	0.000101631	0.0201853	0.021497	24353	0.503078
++_16252_8893	++	16242	16252	16262	GTAAACTTACACATCGATCCG	8883	8893	8903	ACCGTGGGTCGGAACAAGGTA	Insertion forward	1	2	1.61e-05	6.25e-05	3.21e-05	6.2e-05	0.0136637	0.0292949	27466	0.597437
--_16263_16337	--	16253	16263	16273	CATCGATCCGACTTTGATAAC	16327	16337	16347	ACTTATTCCTTACTTTGAAAG	Insertion reverse	5	0	4.85465e-05	6.22975e-05	0	6.19287e-05	0.0504633	0	20181	0.566945
++_16269_16149	++	16259	16269	16279	TCCGACTTTGATAACGATGAA	16139	16149	16159	CTAGGTTTGAATTATGGACGA	Insertion forward	6	6	5.70212e-05	0.000116834	5.67494e-05	0.000115978	0.0605559	0.0644911	20227	0.544535
++_16275_6332	++	16265	16275	16285	TTTGATAACGATGAACGATGT	6322	6332	6342	CGCGCGTTATCGGCGCTCTTG	Insertion forward	1	2	1.58e-05	8.7e-05	3.14e-05	8.58e-05	0.0136637	0.0292949	30050	0.540867
++_16313_5826	++	16303	16313	16323	AACAGAACGCTGCTTTGAACA	5816	5826	5836	CGCCGTCGCTACTGTTAAAGC	Insertion forward	2	2	2.44382e-05	0.000103654	2.4261e-05	0.000102627	0.0102444	0.0109505	30594	0.515565
++_16344_16270	++	16334	16344	16354	CCTTACTTTGAAAGGGAAGCA	16260	16270	16280	CCGACTTTGATAACGATGAAC	Insertion forward	4	4	0.000160391	0.000135044	0.000159534	0.000134467	0.130903	0.138797	20181	0.664419
-+_16398_14629	-+	16388	16398	16408	CATAGCTATGATGTTGTATCG	14619	14629	14639	CGGATTTCGTGCTCGATTTAC	3cb/sb	3	3	3.49439e-05	7.92163e-05	3.47754e-05	7.88602e-05	0.030278	0.0322455	9187	0.61203
++_16415_14885	++	16405	16415	16425	ATCGTTTAGCAGTTAAGAGTT	14875	14885	14895	GCAGAAACTATTGAGTCAGGA	Insertion forward	2	2	7.81647e-05	0.00015563	7.78665e-05	0.000154524	0.0654513	0.0693986	21637	0.576344
--_16474_16530	--	16464	16474	16484	TACACTCGGGAGGGTGTTGAA	16520	16530	16540	GTTTAACTCTAAGGGTATTGG	Insertion reverse	7	0	9.17563e-05	8.70853e-05	0	8.62951e-05	0.0519769	0	20163	0.736356
++_16485_17098	++	16475	16485	16495	GGGTGTTGAAGTGGATTTGTC	17088	17098	17108	TAATAAGGTTCTTTTTGGTAC	Deletion forward	2	4	8.52842e-05	8.15295e-05	0.000169786	8.1011e-05	0.0661014	0.140044	19494	0.692417
++_16508_10626	++	16498	16508	16518	ACAAACTTTGGACTGACGTCG	10616	10626	10636	TGCGATCGAACTTTCTGTCCT	Insertion forward	2	2	5.64e-05	0.000121929	5.6e-05	0.000121014	0.0273273	0.0292949	25989	0.577162
++_16522_16482	++	16512	16522	16532	GACGTCGTGTTTAACTCTAAG	16472	16482	16492	GGAGGGTGTTGAAGTGGATTT	Insertion forward	6	1	7.87867e-05	7.64662e-05	1.30242e-05	7.60312e-05	0.0605559	0.0107485	20147	0.634624
++_16525_16532	++	16515	16525	16535	GTCGTGTTTAACTCTAAGGGT	16522	16532	16542	TTAACTCTAAGGGTATTGGTA	Deletion forward	5	0	6.52631e-05	6.42409e-05	0	6.37008e-05	0.0504633	0	20100	0.715687
--_16529_16522	--	16519	16529	16539	TGTTTAACTCTAAGGGTATTG	16512	16522	16532	GACGTCGTGTTTAACTCTAAG	Deletion reverse	5	0	6.54742e-05	6.56556e-05	0	6.51211e-05	0.0504633	0	20100	0.694186
++_16571_16479	++	16561	16571	16581	GAGTTTGGGGTAGAACTAACG	16469	16479	16489	TCGGGAGGGTGTTGAAGTGGA	Insertion forward	4	2	4.79559e-05	6.09951e-05	2.36838e-05	6.07128e-05	0.0204889	0.0109505	20199	0.530001
++_16572_16459	++	16562	16572	16582	AGTTTGGGGTAGAACTAACGA	16449	16459	16469	GCCACGGGTATAACGTACACT	Insertion forward	11	12	0.000129034	0.000142874	0.000139161	0.000142005	0.111019	0.128982	20220	0.628293
--_16695_16763	--	16685	16695	16705	TTTCTTGACTGGGGCTGGTTT	16753	16763	16773	TGAAGAAGCGAGGGGCTGATG	Insertion reverse	5	0	0.000108029	0.000161598	0	0.000158927	0.0683184	0	20175	0.710439
++_16723_16682	++	16713	16723	16733	TTAGAATGTGCTGTGTACATA	16672	16682	16692	ACTTGTGTGCGGATTTCTTGA	Insertion forward	2	1	8.93096e-05	8.38856e-05	4.43833e-05	8.32362e-05	0.0654513	0.0346993	20148	0.629928
++_16728_4444	++	16718	16728	16738	ATGTGCTGTGTACATACAAGC	4434	4444	4454	AGGAATTCGTTTAATATGAGT	Insertion forward	1	2	2.41e-05	6.7e-05	4.8e-05	6.65e-05	0.0136637	0.0292949	32391	0.535411
++_16832_5278	++	16822	16832	16842	GATCTGTTGCGTTCCGATTCC	5268	5278	5288	GTGTTGATTACTTTTCCTTTG	Insertion forward	2	2	3.23097e-05	0.000153763	3.20041e-05	0.000152695	0.0201853	0.021497	31661	0.535411
++_17064_2141	++	17054	17064	17074	CGAAAACGACTACTACTATTT	2131	2141	2151	CGAAGGGCTACGTTCCCGATG	Insertion forward	3	3	4.0959e-05	7.34232e-05	4.05762e-05	7.30336e-05	0.0153667	0.0164257	35030	0.516798
--_17130_17274	--	17120	17130	17140	AACCACTTAGTTGTTTAGCTA	17264	17274	17284	ATCTCGTCACTTTGTTTAGCG	Insertion reverse	8	0	8.17862e-05	7.27398e-05	0	7.23497e-05	0.0807413	0	20251	0.705649
++_17148_14343	++	17138	17148	17158	CTATCACGTCGGATCGAGTTT	14333	14343	14353	AAAGACGATGATTATTTTAAT	Insertion forward	1	2	1.69e-05	8.18e-05	3.35e-05	8.15e-05	0.0136637	0.0292949	22912	0.52543
-+_17167_17230	-+	17157	17167	17177	TTTATTCAAAGTTGTTAAGGG	17220	17230	17240	TTACAACAACGGTACGTTTCA	3cb/sb	3	6	9.94036e-05	0.000101657	0.000197498	0.000100881	0.0981769	0.208196	5817	0.648893
++_17230_6386	++	17220	17230	17240	TTACAACAACGGTACGTTTCA	6376	6386	6396	TCTTCAGAACTTTGCTGCATC	Insertion forward	1	2	9.67399e-06	6.32151e-05	1.91685e-05	6.13761e-05	0.0100927	0.021497	30951	0.515565
--_17285_11306	--	17275	17285	17295	TTGTTTAGCGTGACTTAGACA	11296	11306	11316	AGCGATGTCGCTAGCGAACGC	Deletion reverse	5	0	4.47676e-05	0.000219346	0	0.000217903	0.0504633	0	14128	0.605753
++_17597_11354	++	17587	17597	17607	GAAATTGTCGAATCGCATGTG	11344	11354	11364	AGCAGGTTTCTTTGCTGTTGT	Insertion forward	1	2	9.86349e-06	6.35203e-05	1.95792e-05	6.30716e-05	0.0100927	0.021497	26350	0.581892
++_17611_4868	++	17601	17611	17621	GCATGTGAGCGACCGAGACAG	4858	4868	4878	TTGAATCGTTTTCTCGTTTGA	Insertion forward	2	2	1.63867e-05	0.000108026	1.62831e-05	0.000106935	0.0102444	0.0109505	32850	0.500063
++_17697_8418	++	17687	17697	17707	GTCTACTCAGTAGTACGTCTA	8408	8418	8428	CGATGCAGCTTCCAGAGTGTT	Insertion forward	1	2	2.15e-05	6.57e-05	4.29e-05	6.54e-05	0.0136637	0.0292949	29386	0.575507
++_17860_11445	++	17850	17860	17870	TCTTGCGGAAGTGATGGACGA	11435	11445	11455	CCGCGACCAACGAATTTTCTG	Insertion forward	2	4	1.47103e-05	6.69635e-05	2.92507e-05	6.6558e-05	0.0201853	0.0429941	26522	0.572558
++_17863_4670	++	17853	17863	17873	TGCGGAAGTGATGGACGAAAT	4660	4670	4680	CGTGTGATGACGATGACGACT	Insertion forward	3	3	4.7288e-06	0.00010165	4.70296e-06	0.000101061	0.0153667	0.0164257	33300	0.580511
++_17888_17852	++	17878	17888	17898	GACTTTAACTCGTTTCTCGCT	17842	17852	17862	AGCGTAACTCTTGCGGAAGTG	Insertion forward	3	6	7.1449e-05	6.59863e-05	0.000142177	6.56714e-05	0.0991521	0.210067	20143	0.620581
++_17923_8224	++	17913	17923	17933	GAAGTCAGACATGAACGGAGA	8214	8224	8234	GAGGAACATAGCCTTATCGTT	Insertion forward	2	3	5.74501e-06	7.24822e-05	8.53056e-06	7.19839e-05	0.0102444	0.0164257	29806	0.509825
++_17932_12625	++	17922	17932	17942	CATGAACGGAGACCATCAGGA	12615	12625	12635	TAAGTTGAATTCGGCAGATAA	Insertion forward	2	4	4.71747e-06	6.45474e-05	9.35751e-06	6.41478e-05	0.0102444	0.021901	25414	0.549051
++_18016_9077	++	18006	18016	18026	AGTACTTCTCGACATCATAAG	9067	9077	9087	GTAGGAGGTACGACGATACTG	Insertion forward	1	2	5.85e-06	7.89e-05	1.16e-05	7.83e-05	0.0136637	0.0292949	29046	0.645476
++_18017_11355	++	18007	18017	18027	GTACTTCTCGACATCATAAGA	11345	11355	11365	GCAGGTTTCTTTGCTGTTGTA	Insertion forward	2	2	3.38089e-06	6.13516e-05	3.3702e-06	6.08384e-05	0.0102444	0.0109505	26769	0.589736
--_18048_489	--	18038	18048	18058	CTCGCGACAAGCTGCTCTGTA	479	489	499	GAGGTCCCTCCGTCAGGCAAA	Deletion reverse	9	0	5.81309e-05	0.000208464	0	0.000206873	0.0908339	0	2548	0.753168
++_18125_5719	++	18115	18125	18135	ACCAGCTTCGAATCCGTAATG	5709	5719	5729	AACGAATCCATTCAAAACTCC	Insertion forward	3	3	8.76091e-06	0.000102958	8.73063e-06	0.000102159	0.0153667	0.0164257	32513	0.546516
+-_18153_11124	+-	18143	18153	18163	AGTTGAGGTTGGTGGTTAAGG	11114	11124	11134	CAATTGTGGTAAGCCCACCGG	5cb/sb	6	5	0.000170784	0.000593648	0.000141411	0.000589739	0.196354	0.173497	29277	0.661459
++_18175_9144	++	18165	18175	18185	GGTACTGTCGGATTTATCCCG	9134	9144	9154	GTCGAATCACTCGTACGGTTC	Insertion forward	2	2	5.64632e-06	6.95846e-05	5.60318e-06	6.93001e-05	0.0102444	0.0109505	29138	0.523734
-+_18249_18233	-+	18239	18249	18259	TGCAAAAGGGTACTGTGTCGA	18223	18233	18243	GCTTATGGTATCCTTTTGCAA	3cb/sb	2	8	5.67279e-05	6.55029e-05	0.000224909	6.48845e-05	0.0654513	0.277594	3732	0.567124
++_18266_12801	++	18256	18266	18276	TCGACCGTTTGCGGTCAGTTT	12791	12801	12811	CTGATTTTGTGCCGCAAAAAG	Insertion forward	1	2	2.64229e-05	0.000121286	5.24948e-05	0.000120308	0.0327256	0.0693986	25572	0.586772
--_18357_488	--	18347	18357	18367	AACTTTAATTCGAACAAATAT	478	488	498	AGAGGTCCCTCCGTCAGGCAA	Deletion reverse	6	0	1.45988e-05	4.82563e-05	0	4.79931e-05	0.0307333	0	2238	0.551348
++_18445_14428	++	18435	18445	18455	TGACGAAAGCAACACAGCGAC	14418	14428	14438	AACATGCCGACAATCCGCTAC	Insertion forward	2	1	7.40135e-06	6.34457e-05	3.68684e-06	6.12576e-05	0.0148506	0.00787326	24124	0.534315
++_18472_15031	++	18462	18472	18482	CGTCAAACCCGTGAGTTCGGA	15021	15031	15041	GACTGTATCGCAACTTAGGTT	Insertion forward	2	2	3.11857e-05	0.000181554	3.10299e-05	0.000180538	0.0661014	0.0700222	23548	0.532492
++_18483_4929	++	18473	18483	18493	TGAGTTCGGAAGCGGATCGCT	4919	4929	4939	GCTTGCGAGGCTCTCTTGCGG	Insertion forward	1	2	5.24e-06	6.88e-05	1.04e-05	6.82e-05	0.0136637	0.0292949	33661	0.523734
++_18484_10092	++	18474	18484	18494	GAGTTCGGAAGCGGATCGCTT	10082	10092	10102	AAGGTGAGTATCGCGCTAGAG	Insertion forward	1	2	4.08502e-06	5.97586e-05	8.10107e-06	5.92452e-05	0.0100927	0.021497	28499	0.553686
++_18487_4833	++	18477	18487	18497	TTCGGAAGCGGATCGCTTGGA	4823	4833	4843	AAAGAAAGTGTTGGAACTGTT	Insertion forward	2	2	8.02994e-06	0.000216474	7.95387e-06	0.000212359	0.0201853	0.021497	33761	0.523734
++_18489_12502	++	18479	18489	18499	CGGAAGCGGATCGCTTGGATT	12492	12502	12512	TTCGGTACCTGCTGGTTATAA	Insertion forward	1	2	1.46856e-05	8.8433e-05	2.90322e-05	8.74279e-05	0.0330507	0.0700222	26094	0.548806
++_18503_18498	++	18493	18503	18513	TTGGATTTTTTACAGAAAATG	18488	18498	18508	ATCGCTTGGATTTTTTACAGA	Insertion forward	13	0	6.51e-05	6.68e-05	0	6.69e-05	0.177628	0	20112	0.774718
--_18528_488	--	18518	18528	18538	CCATTATTATCGATGCTTTGA	478	488	498	AGAGGTCCCTCCGTCAGGCAA	Deletion reverse	8	0	1.42812e-05	6.43418e-05	0	6.39908e-05	0.0409778	0	2067	0.689551
--_18530_679	--	18520	18530	18540	ATTATTATCGATGCTTTGATA	669	679	689	TCTCACCTCCCTTACATGGGG	Deletion reverse	12	0	4.95514e-05	0.00036785	0	0.000365019	0.121112	0	2256	0.573404
--_18532_489	--	18522	18532	18542	TATTATCGATGCTTTGATACG	479	489	499	GAGGTCCCTCCGTCAGGCAAA	Deletion reverse	8	0	1.44442e-05	6.34835e-05	0	6.30731e-05	0.0409778	0	2064	0.689551
++_18542_18549	++	18532	18542	18552	GCTTTGATACGGAAGAATAGT	18539	18549	18559	TACGGAAGAATAGTTATCAGG	Deletion forward	7	0	0.000106125	0.000107459	0	0.000106893	0.229079	0	20100	0.761477
--_18545_489	--	18535	18545	18555	TTGATACGGAAGAATAGTTAT	479	489	499	GAGGTCCCTCCGTCAGGCAAA	Deletion reverse	7	0	1.27071e-05	5.55481e-05	0	5.51889e-05	0.0358556	0	2051	0.502394
--_18549_18542	--	18539	18549	18559	TACGGAAGAATAGTTATCAGG	18532	18542	18552	GCTTTGATACGGAAGAATAGT	Deletion reverse	19	0	7.74129e-05	7.69985e-05	0	7.64612e-05	0.19176	0	20100	0.777295
+-_18561_1197	+-	18551	18561	18571	GTTATCAGGGCGCTCGCTTTC	1187	1197	1207	CGGTGTTAACACAGCACGTCT	5cb/sb	5	0	1.97772e-05	0.000182023	0	0.000180708	0.0504633	0	19758	0.575613
++_18635_7069	++	18625	18635	18645	TTGAAGACTGAACGTAAGTGT	7059	7069	7079	GGGTTGTTACTTCAAACCCTT	Insertion forward	1	2	7.7e-06	6.35e-05	1.52e-05	6.27e-05	0.0136637	0.0292949	31673	0.502115
++_18675_2277	++	18665	18675	18685	CTCAGAACGAGGTGGCGCATA	2267	2277	2287	GAGTGATAAGCCTTCATCGTC	Insertion forward	2	4	1.08935e-05	0.000101487	2.15635e-05	9.91719e-05	0.0201853	0.0429941	36505	0.500063
++_18697_7116	++	18687	18697	18707	GTTAATGCACGACCCCGTTAA	7106	7116	7126	TGTGTGTCGTCTGGTCTTTAG	Insertion forward	2	2	3.42354e-05	0.000325998	3.40084e-05	0.000323939	0.0661014	0.0700222	31688	0.515878
++_18762_11759	++	18752	18762	18772	TATTTGCGATTGATTTGGTTA	11749	11759	11769	GTTTGCGTTTTAGTGGTGTCC	Insertion forward	1	2	7.76e-06	8.34e-05	1.54e-05	8.23e-05	0.0136637	0.0292949	27110	0.589736
--_18766_11624	--	18756	18766	18776	TGCGATTGATTTGGTTATGTA	11614	11624	11634	ACGGGCACTGCTGGTAACGTC	Deletion reverse	5	0	3.02739e-05	0.000255833	0	0.000254362	0.0504633	0	12965	0.608987
++_18821_3698	++	18811	18821	18831	GCTGAAAGGGAGAAAACGAGA	3688	3698	3708	TGGTTACACCTGGTGAGTTGT	Insertion forward	1	2	7.93e-06	6.8e-05	1.56e-05	6.75e-05	0.0136637	0.0292949	35230	0.534957
++_18830_9456	++	18820	18830	18840	GAGAAAACGAGACTGGCTCGT	9446	9456	9466	AAGAAAACCTTCTGTCGTACG	Insertion forward	2	4	1.56e-05	0.000161082	3.09e-05	0.000160269	0.0273273	0.0585899	29481	0.514186
--_18852_489	--	18842	18852	18862	GACACCCGATGCGTTCTCCGG	479	489	499	GAGGTCCCTCCGTCAGGCAAA	Deletion reverse	6	0	3.11625e-05	0.000138976	0	0.000137915	0.0605559	0	1744	0.705991
++_18971_19107	++	18961	18971	18981	GAGTATCCAGTGAGTCTGAGT	19097	19107	19117	TTTACTAGGTTTGAATTATGG	Deletion forward	10	21	0.000191373	0.000137376	0.000399817	0.000136175	0.327256	0.728685	19971	0.552215
++_19030_16070	++	19020	19030	19040	ATTGGTTTGGGGACGGTAACA	16060	16070	16080	TGGTTTGGGGACGGTAACATT	Insertion forward	6	0	2.08981e-05	0.000109749	0	0.000109878	0.0445517	0	23067	0.547476
++_19065_16105	++	19055	19065	19075	GAGCGCTGCTTTAAGGGTCGT	16095	16105	16115	GCGCTGCTTTAAGGGTCGTTA	Insertion forward	6	0	2.23844e-05	0.000104404	0	0.000105132	0.0445517	0	23067	0.521119
--_19098_16134	--	19088	19098	19108	TTTGATACATTTACTAGGTTT	16124	16134	16144	CTTTTGATACATTTACTAGGT	Deletion reverse	6	0	2.31982e-05	0.000106855	0	0.000106988	0.0605559	0	17143	0.560191
--_19105_18969	--	19095	19105	19115	CATTTACTAGGTTTGAATTAT	18959	18969	18979	CGGAGTATCCAGTGAGTCTGA	Deletion reverse	20	0	8.00823e-05	0.000104175	0	0.000103667	0.201853	0	19971	0.501797
++_19117_16156	++	19107	19117	19127	TTGAATTATGGCTAGCAAAGG	16146	16156	16166	TGAATTATGGACGACGAAACA	Insertion forward	15	9	3.02863e-05	0.000197337	1.78915e-05	0.000195157	0.0768334	0.0492772	23068	0.525424
--_19119_862	--	19109	19119	19129	GAATTATGGCTAGCAAAGGAG	852	862	872	GCTGAAACTGATTTCTCCACT	Deletion reverse	5	0	2.02329e-05	0.000120372	0	0.000120028	0.0504633	0	1850	0.521917
--_19119_16156	--	19109	19119	19129	GAATTATGGCTAGCAAAGGAG	16146	16156	16166	TGAATTATGGACGACGAAACA	Deletion reverse	29	0	0.000117351	0.000506887	0	0.000501461	0.292687	0	17144	0.721834
--_19122_19202	--	19112	19122	19132	TTATGGCTAGCAAAGGAGAAG	19192	19202	19212	AAATTTTCTGTCAGTGGAGAG	Insertion reverse	40	0	0.000159899	0.000127732	0	0.00012665	0.403706	0	20187	0.719675
--_19126_19206	--	19116	19126	19136	GGCTAGCAAAGGAGAAGAACT	19196	19206	19216	TTTCTGTCAGTGGAGAGGGTG	Insertion reverse	112	0	0.000443733	0.000366	0	0.000362744	1.13038	0	20187	0.751619
--_19126_19212	--	19116	19126	19136	GGCTAGCAAAGGAGAAGAACT	19202	19212	19222	TCAGTGGAGAGGGTGAAGGTG	Insertion reverse	15	0	5.94285e-05	4.86683e-05	0	4.82876e-05	0.15139	0	20193	0.571138
++_19129_1717	++	19119	19129	19139	TAGCAAAGGAGAAGAACTTTT	1707	1717	1727	GCGGGGGAGTCGACTCGCTGT	Insertion forward	2	2	4.11515e-06	6.30895e-05	4.0702e-06	6.26704e-05	0.0102444	0.0109505	37519	0.523734
++_19129_2123	++	19119	19129	19139	TAGCAAAGGAGAAGAACTTTT	2113	2123	2133	TGGGGACTAGTTGGGTTCCGA	Insertion forward	2	4	8.17919e-06	6.6558e-05	1.61878e-05	6.58176e-05	0.0201853	0.0429941	37113	0.601466
--_19176_19728	--	19166	19176	19186	AATTAGATGGTGATGTTAATG	19718	19728	19738	TGTCGACACAATCTGCCCTTT	Insertion reverse	6	0	1.11812e-05	7.09235e-06	0	7.04756e-06	0.0307333	0	20659	0.507139
--_19188_19258	--	19178	19188	19198	ATGTTAATGGGCACAAATTTT	19248	19258	19268	TAAATTTATTTGCACTACTGG	Insertion reverse	23	0	7.75751e-05	7.69383e-05	0	7.63189e-05	0.232131	0	20177	0.725044
-+_19191_3926	-+	19181	19191	19201	TTAATGGGCACAAATTTTCTG	3916	3926	3936	ACTATTGTATCACCAAGTCGT	3cb/sb	2	2	3.85398e-06	7.0917e-05	3.81923e-06	7.01238e-05	0.0102444	0.0109505	17097	0.500063
++_19203_1037	++	19193	19203	19213	AATTTTCTGTCAGTGGAGAGG	1027	1037	1047	TGAGATCTTCTCACGCGAGCG	Insertion forward	2	2	9.08e-06	0.000111161	9e-06	0.000110601	0.0273273	0.0292949	38273	0.589736
++_19204_19124	++	19194	19204	19214	ATTTTCTGTCAGTGGAGAGGG	19114	19124	19134	ATGGCTAGCAAAGGAGAAGAA	Insertion forward	35	44	0.000112495	0.000141916	0.00014024	0.000140364	0.353243	0.472935	20187	0.69108
++_19210_19148	++	19200	19210	19220	TGTCAGTGGAGAGGGTGAAGG	19138	19148	19158	TTCACTGGAGTTGTCCCAATT	Insertion forward	19	17	6.23703e-05	6.77715e-05	5.53452e-05	6.71518e-05	0.19176	0.182725	20169	0.706323
++_19211_19131	++	19201	19211	19221	GTCAGTGGAGAGGGTGAAGGT	19121	19131	19141	GCAAAGGAGAAGAACTTTTCA	Insertion forward	83	120	0.000272565	0.000335833	0.000391041	0.000332743	0.837691	1.28982	20187	0.66663
++_19214_19128	++	19204	19214	19224	AGTGGAGAGGGTGAAGGTGAT	19118	19128	19138	CTAGCAAAGGAGAAGAACTTT	Insertion forward	12	18	3.8049e-05	4.9605e-05	5.66453e-05	4.90998e-05	0.121112	0.193473	20193	0.534829
++_19216_1342	++	19206	19216	19226	TGGAGAGGGTGAAGGTGATGC	1332	1342	1352	GTGTTCGACGTGGCTCTCTAC	Insertion forward	2	2	5.33439e-06	6.94782e-05	5.29554e-06	6.88563e-05	0.0148506	0.0157465	37981	0.557617
++_19237_3866	++	19227	19237	19247	TACATACGGAAAGCTTACCCT	3856	3866	3876	TGGTAGTGGACGGGTTTTTGT	Insertion forward	2	2	3.90089e-06	8.74049e-05	3.86837e-06	7.91421e-05	0.0102444	0.0109505	35478	0.522937
++_19237_12229	++	19227	19237	19247	TACATACGGAAAGCTTACCCT	12219	12229	12239	TTCTGGGGAGTCTGGTTCGTT	Insertion forward	2	2	6.61155e-06	9.68898e-05	6.55151e-06	9.6251e-05	0.0201853	0.021497	27115	0.523734
--_19283_12051	--	19273	19283	19293	CTACCTGTTCCATGGCCAACA	12041	12051	12061	GCGGTATGGTGCTTTTGGGTT	Deletion reverse	6	0	2.29185e-05	0.000207361	0	0.000206086	0.0605559	0	12875	0.575613
--_19316_489	--	19306	19316	19326	TTCTCTTATGGTGTTCAATGC	479	489	499	GAGGTCCCTCCGTCAGGCAAA	Deletion reverse	6	0	1.8362e-05	0.000138976	0	0.000137915	0.0605559	0	1280	0.735965
--_19346_11604	--	19336	19346	19356	TATCCGGATCATATGAAACGG	11594	11604	11614	TTGAAGAGGAAGGTTATATGA	Deletion reverse	8	0	9.19266e-05	0.00108784	0	0.00107657	0.261805	0	12365	0.786249
++_19347_19805	++	19337	19347	19357	ATCCGGATCATATGAAACGGC	19795	19805	19815	GCTGGGATTACACATGGCATG	Deletion forward	43	62	0.00016226	0.000143321	0.000232832	0.000142693	0.587538	0.908143	19649	0.714567
+-_19392_11218	+-	19382	19392	19402	CCGAAGGTTATGTACAGGAAA	11208	11218	11228	AACCTTCGACAAAAGTCGCTT	5cb/sb	3	1	1.01611e-05	9.6123e-05	3.04433e-06	9.55292e-05	0.030278	0.0107485	30610	0.571539
++_19462_14035	++	19452	19462	19472	CAAGTTTGAAGGTGATACCCT	14025	14035	14045	GTATCGAAGACCGTAAGGTAC	Insertion forward	2	1	1e-05	8.12e-05	4.97e-06	8e-05	0.0273273	0.0146475	25534	0.598095
++_19462_19580	++	19452	19462	19472	CAAGTTTGAAGGTGATACCCT	19570	19580	19590	ATCACGGCAGACAAACAAAAG	Deletion forward	78	61	0.000318629	0.000224386	0.000246875	0.000223349	0.787227	0.655659	19989	0.626256
++_19493_19578	++	19483	19493	19503	ATCGAGTTAAAAGGTATTGAT	19568	19578	19588	ACATCACGGCAGACAAACAAA	Deletion forward	0	161	0	0	0.00201567	0	0	5.58659	20022	0.531244
--_19514_19591	--	19504	19514	19524	TTTAAAGAAGATGGAAACATT	19581	19591	19601	CAAACAAAAGAATGGAATCAA	Insertion reverse	26	0	9.77444e-05	7.01942e-05	0	6.97983e-05	0.262409	0	20184	0.699534
--_19531_19620	--	19521	19531	19541	CATTCTCGGACACAAACTCGA	19610	19620	19630	TCAAAATTCGCCACAACATTG	Insertion reverse	16	0	6.66e-05	5.21e-05	0	5.17e-05	0.218619	0	20196	0.628975
++_19555_11989	++	19545	19555	19565	CAACTATAACTCACACAATGT	11979	11989	11999	ATCGGTGCACGATTAAGCCCG	Insertion forward	2	2	2.34812e-06	6.13027e-05	2.33928e-06	6.05638e-05	0.0102444	0.0109505	27673	0.546516
--_19576_19650	--	19566	19576	19586	ATACATCACGGCAGACAAACA	19640	19650	19660	CCGTTCAACTAGCAGACCATT	Insertion reverse	37	0	0.000103926	9.00651e-05	0	8.96466e-05	0.373428	0	20181	0.51147
--_19578_19460	--	19568	19578	19588	ACATCACGGCAGACAAACAAA	19450	19460	19470	GTCAAGTTTGAAGGTGATACC	Deletion reverse	75	0	0.000216028	0.000305557	0	0.000302665	0.756949	0	19989	0.682441
--_19578_19493	--	19568	19578	19588	ACATCACGGCAGACAAACAAA	19483	19493	19503	ATCGAGTTAAAAGGTATTGAT	Deletion reverse	1478	0	0.00425719	0.00537218	0	0.0053332	14.9169	0	20022	0.7267
--_19580_19728	--	19570	19580	19590	ATCACGGCAGACAAACAAAAG	19718	19728	19738	TGTCGACACAATCTGCCCTTT	Insertion reverse	12	0	1.50337e-05	1.41847e-05	0	1.40951e-05	0.0614667	0	20255	0.507139
++_19597_19520	++	19587	19597	19607	AAAGAATGGAATCAAAGCTAA	19510	19520	19530	GAAGATGGAAACATTCTCGGA	Insertion forward	27	35	6.93677e-05	9.46555e-05	8.93096e-05	9.40311e-05	0.272502	0.376198	20184	0.592988
--_19605_11249	--	19595	19605	19615	GAATCAAAGCTAACTTCAAAA	11239	11249	11259	GTTAAAGCGGTCCCCGCTTCT	Deletion reverse	10	0	2.55507e-05	0.00031412	0	0.000312042	0.100927	0	11751	0.66693
++_19607_19651	++	19597	19607	19617	ATCAAAGCTAACTTCAAAATT	19641	19651	19661	CGTTCAACTAGCAGACCATTA	Deletion forward	8	10	6.8292e-05	6.86195e-05	8.5029e-05	6.83218e-05	0.264406	0.350111	20063	0.644869
++_19625_19536	++	19615	19625	19635	ATTCGCCACAACATTGAAGAT	19526	19536	19546	TCGGACACAAACTCGAGTACA	Insertion forward	59	61	6.58498e-05	7.9402e-05	6.77832e-05	7.90657e-05	0.302211	0.33399	20196	0.620773
-+_19628_19614	-+	19618	19628	19638	CGCCACAACATTGAAGATGGA	19604	19614	19624	CTAACTTCAAAATTCGCCACA	3cb/sb	2	22	4.82246e-06	4.86312e-06	5.28007e-05	4.83643e-06	0.0201853	0.236467	972	0.555159
++_19638_19519	++	19628	19638	19648	TTGAAGATGGATCCGTTCAAC	19509	19519	19529	AGAAGATGGAAACATTCTCGG	Insertion forward	18	18	4.64514e-05	6.40071e-05	4.61432e-05	6.35714e-05	0.181668	0.193473	20226	0.773433
--_19650_19606	--	19640	19650	19660	CCGTTCAACTAGCAGACCATT	19596	19606	19616	AATCAAAGCTAACTTCAAAAT	Deletion reverse	10	0	8.56714e-05	8.57751e-05	0	8.54467e-05	0.330507	0	20063	0.778406
++_19656_19582	++	19646	19656	19666	AACTAGCAGACCATTATCAAC	19572	19582	19592	CACGGCAGACAAACAAAAGAA	Insertion forward	35	36	8.83981e-05	0.000100618	9.03247e-05	0.000100218	0.353243	0.386947	20181	0.692591
++_19699_17732	++	19689	19699	19709	CCCTGTCCTTTTACCAGACAA	17722	17732	17742	TAAGCACTTTAGTAAAGGGTT	Insertion forward	5	10	4.16309e-05	0.000166706	8.27863e-05	0.000165678	0.163628	0.346993	22074	0.539363
+-_19712_20105	+-	19702	19712	19722	CCAGACAACCATTACCTGTCG	20095	20105	20115	AACATAGGTCCA	5cb/sb	1	2	8.26112e-06	0.0049505	1.6442e-05	0.00271003	0.0327256	0.0693986	39817	0.625175
++_19751_5715	++	19741	19751	19761	AAAGATCCCAACGAAAAGCGT	5705	5715	5725	GTTCAACGAATCCATTCAAAA	Insertion forward	1	2	1.00508e-05	0.000140036	1.99758e-05	0.000138985	0.0327256	0.0693986	34143	0.520962
++_19753_6654	++	19743	19753	19763	AGATCCCAACGAAAAGCGTGA	6644	6654	6664	TGAGAGGACGCTTCGAGTGAT	Insertion forward	1	3	2.87515e-06	6.14855e-05	8.57596e-06	6.10724e-05	0.0100927	0.0322455	33206	0.518482
++_19801_19761	++	19791	19801	19811	TGCTGCTGGGATTACACATGG	19751	19761	19771	ACGAAAAGCGTGACCACATGG	Insertion forward	0	118	0	0	0.000332835	0	0	1.26832	20147	0.507919
++_19804_19765	++	19794	19804	19814	TGCTGGGATTACACATGGCAT	19755	19765	19775	AAAGCGTGACCACATGGTCCT	Insertion forward	0	144	0	0	0.00048276	0	0	2.10924	20146	0.524666
--_19805_11177	--	19795	19805	19815	GCTGGGATTACACATGGCATG	11167	11177	11187	GATAATCAACCGAACTGTGAA	Deletion reverse	9	0	1.04553e-05	0.000190006	0	0.000188695	0.0461	0	11479	0.720563
--_19805_11720	--	19795	19805	19815	GCTGGGATTACACATGGCATG	11710	11720	11730	TCGCGCGTCTCATTAATACGC	Deletion reverse	7	0	8.13189e-06	0.000241688	0	0.000239923	0.0358556	0	12022	0.608987
--_19805_19347	--	19795	19805	19815	GCTGGGATTACACATGGCATG	19337	19347	19357	ATCCGGATCATATGAAACGGC	Deletion reverse	39	0	0.000129989	0.000147166	0	0.000146459	0.532883	0	19649	0.77896
++_19805_19766	++	19795	19805	19815	GCTGGGATTACACATGGCATG	19756	19766	19776	AAGCGTGACCACATGGTCCTT	Insertion forward	0	876	0	0	0.00101271	0	0	4.79631	20146	0.504343
--_19805_19769	--	19795	19805	19815	GCTGGGATTACACATGGCATG	19759	19769	19779	CGTGACCACATGGTCCTTCTT	Deletion reverse	7	0	8.13189e-06	8.62031e-06	0	8.56953e-06	0.0358556	0	20071	0.54072
++_19807_19768	++	19797	19807	19817	TGGGATTACACATGGCATGGA	19758	19768	19778	GCGTGACCACATGGTCCTTCT	Insertion forward	0	188	0	0	0.000219089	0	0	1.02935	20146	0.504343
++_19808_19769	++	19798	19808	19818	GGGATTACACATGGCATGGAT	19759	19769	19779	CGTGACCACATGGTCCTTCTT	Insertion forward	0	131	0	0	0.000154077	0	0	0.717257	20146	0.504343
++_19811_19772	++	19801	19811	19821	ATTACACATGGCATGGATGAG	19762	19772	19782	GACCACATGGTCCTTCTTGAG	Insertion forward	519	92	0.00158096	0.0014532	0.000273313	0.00144534	5.23809	0.988863	20146	0.598735
--_19879_19926	--	19869	19879	19889	GTGTTGGGTTGGTAAAGACCC	19916	19926	19936	ATAACCGGATGGGTAAAGTCT	Insertion reverse	9	0	3.40737e-05	3.6074e-05	0	3.58156e-05	0.0908339	0	20154	0.521463
+-_19924_13235	+-	19914	19924	19934	CAATAACCGGATGGGTAAAGT	13225	13235	13245	GCGGATTCGGTCGTTGTTGCA	5cb/sb	2	2	7.92352e-06	6.46914e-05	7.85648e-06	6.41931e-05	0.0201853	0.021497	33159	0.586027
++_19925_10225	++	19915	19925	19935	AATAACCGGATGGGTAAAGTC	10215	10225	10235	TTACGACGTTTCGAAGTTTGA	Insertion forward	1	2	1.34729e-05	0.000147124	2.67272e-05	0.000146071	0.0330507	0.0700222	29807	0.54203
++_19926_9740	++	19916	19926	19936	ATAACCGGATGGGTAAAGTCT	9730	9740	9750	AAACGTGATGCTAAGGTAAAA	Insertion forward	2	2	8.01645e-06	0.000102849	7.95903e-06	0.000102161	0.0201853	0.021497	30293	0.542719
+-_19958_20105	+-	19948	19958	19968	GAGGGGAAAATTAACCGTATC	20095	20105	20115	AACATAGGTCCA	5cb/sb	2	2	3.27134e-06	0.00662252	3.24798e-06	0.00291971	0.0102444	0.0109505	40063	0.607031
+-_19964_20104	+-	19954	19964	19974	AAAATTAACCGTATCCTCTCG	20094	20104	20114	CAACATAGGTCCA	5cb/sb	2	2	2.93927e-05	0.0111732	2.92171e-05	0.00680272	0.0661014	0.0700222	40068	0.505663
